# Supplementary material for: 25,26,27,28-Tetra­kis(3-bromo­benzyl­oxy)calix[4]arene
Source: Acta Crystallogr Sect E Struct Rep Online. 2011 Jun 18;67(Pt 7):o1716. doi: 10.1107/S1600536811022975 (PMC3151756; doi:10.1107/S1600536811022975)
Supplement: Supplementary file 1 [file e-67-o1716-sup1.cif]

##############################################################################
#                                                                            #
# This CIF contains the data in a paper accepted for publication in          #
# Acta Crystallographica Section E. It conforms to the requirements of       #
# Notes for Authors for Acta Crystallographica Section E, and has been       #
# peer reviewed under the auspices of the IUCr Commission on Journals.       #
#                                                                            #
# Full details of the Crystallographic Information File format               #
# are given in the paper "The Crystallographic Information File (CIF):       #
# a New Standard Archive File for Crystallography" by S. R. Hall, F. H.      #
# Allen and I. D. Brown [Acta Cryst. (1991), A47, 655-685].                  #
#                                                                            #
# The current version of the core CIF dictionary is obtainable from          #
# ftp://ftp.iucr.org/pub/cif_core.dic.                                       #
#                                                                            #
# Software is freely available for graphical display of the structure(s)     #
# in this CIF. For information consult the CIF software page                 #
# http://www.iucr.org/resources/cif/software.                                #
#                                                                            #
# This file may be used for bona fide research purposes within the           #
# scientific community so long as proper attribution is given to the journal # 
# article from which it was obtained.                                        #
#                                                                            #
##############################################################################
data_global
_audit_creation_method     'form.cif (version 2.0)'
_journal_data_validation_number     ?
_journal_date_recd_electronic     2011-06-11
_journal_date_accepted     2011-06-14
_journal_name_full     'Acta Crystallographica, Section E'
_journal_year     2011
_journal_volume     67
_journal_issue      7
_journal_page_first     o1716
_journal_page_last     o1716
_journal_paper_category     QO
_journal_coeditor_code     WN2436
_publ_contact_author_name     'Ki-Min Park'
_publ_contact_author_address
;
Department of Chemistry
Gyeongsang National University
Jinju 617-701
Republic of Korea
;
_publ_contact_author_email
;
kmpark@gnu.ac.kr, shmun@eagle.kit.ac.kr
;
_publ_contact_author_fax     '+82-55-753-7614'
_publ_contact_author_phone     '+82-55-772-1483'
_publ_section_title
;
25,26,27,28-Tetrakis(3-bromobenzyloxy)calix[4]arene
;
loop_
    _publ_author_name
    _publ_author_address
    'Lee, Eunji'
;
Department of Chemistry and Research Institute of Natural Sciences
Gyeongsang National University,
Jinju 660-701, Republic of Korea
;
    'Moon, Suk-Hee'
;
Department of Food & Nutrition, Kyungnam College of Information and Technology,
Busan 617-701, Republic of Korea
;
    'Kim, Tae Ho'
;
Department of Chemistry and Research Institute of Natural Sciences
Gyeongsang National University,
Jinju 660-701, Republic of Korea
;
    'Park, Ki-Min'
;
Department of Chemistry and Research Institute of Natural Sciences
Gyeongsang National University,
Jinju 660-701, Republic of Korea
;
data_I
_audit_creation_method     SHELXTL
_chemical_name_systematic
;
25,26,27,28-Tetrakis(3-bromobenzyloxy)calix[4]arene
;
_chemical_name_common     ?
_chemical_formula_moiety     'C56 H44 Br4 O4'
_chemical_formula_sum     'C56 H44 Br4 O4'
_chemical_formula_iupac     'C56 H44 Br4 O4'
_chemical_formula_weight     1100.55
_chemical_melting_point     ?
_symmetry_cell_setting     monoclinic
_symmetry_space_group_name_H-M     'P 21/c'
_symmetry_space_group_name_Hall     '-P 2ybc'
loop_
    _symmetry_equiv_pos_as_xyz
    'x, y, z'
    '-x, y+1/2, -z+1/2'
    '-x, -y, -z'
    'x, -y-1/2, z-1/2'
_cell_length_a     13.4377(8)
_cell_length_b     10.4789(7)
_cell_length_c     17.1666(12)
_cell_angle_alpha     90.00
_cell_angle_beta     103.822(2)
_cell_angle_gamma     90.00
_cell_volume     2347.3(3)
_cell_formula_units_Z     2
_cell_measurement_reflns_used     5179
_cell_measurement_theta_min     2.30
_cell_measurement_theta_max     27.13
_cell_measurement_temperature     173(2)
_exptl_crystal_description     block
_exptl_crystal_colour     colourless
_exptl_crystal_size_max     0.21
_exptl_crystal_size_mid     0.20
_exptl_crystal_size_min     0.15
_exptl_crystal_density_diffrn     1.557
_exptl_crystal_density_meas     ?
_exptl_crystal_density_method     'not measured'
_exptl_crystal_F_000     1104
_exptl_absorpt_coefficient_mu     3.477
_exptl_absorpt_correction_type     multi-scan
_exptl_absorpt_process_details     '(SADABS; Sheldrick, 1996)'
_exptl_absorpt_correction_T_min     0.5289
_exptl_absorpt_correction_T_max     0.6236
_exptl_special_details
;
;
_diffrn_ambient_temperature     173(2)
_diffrn_radiation_type     MoK\a
_diffrn_radiation_wavelength     0.71073
_diffrn_radiation_source     'fine-focus sealed tube'
_diffrn_radiation_monochromator     graphite
_diffrn_measurement_device_type     'Bruker APEXII CCD'
_diffrn_measurement_method     '\f and \w'
_diffrn_detector_area_resol_mean     ?
_diffrn_reflns_number     22506
_diffrn_reflns_av_R_equivalents     0.0368
_diffrn_reflns_av_sigmaI/netI     0.0371
_diffrn_reflns_theta_min     1.56
_diffrn_reflns_theta_max     28.33
_diffrn_reflns_theta_full     28.33
_diffrn_measured_fraction_theta_max     0.996
_diffrn_measured_fraction_theta_full     0.996
_diffrn_reflns_limit_h_min     -17
_diffrn_reflns_limit_h_max     17
_diffrn_reflns_limit_k_min     -13
_diffrn_reflns_limit_k_max     10
_diffrn_reflns_limit_l_min     -22
_diffrn_reflns_limit_l_max     22
_refine_special_details
;
Refinement of <i>F</i>^2^ against ALL reflections. The weighted <i>R</i>-factor
<i>wR</i> and goodness of fit <i>S</i> are based on <i>F</i>^2^, conventional
<i>R</i>-factors <i>R</i> are based on <i>F</i>, with <i>F</i> set to zero for
negative <i>F</i>^2^. The threshold expression of <i>F</i>^2^ >
\s(<i>F</i>^2^) is used only for calculating <i>R</i>-factors(gt) <i>etc</i>.
and is not relevant to the choice of reflections for refinement.
<i>R</i>-factors based on <i>F</i>^2^ are statistically about twice as large
as those based on <i>F</i>, and <i>R</i>- factors based on ALL data will be
even larger.
;
_reflns_number_total     5813
_reflns_number_gt     3929
_reflns_threshold_expression     I>2\s(I)
_refine_ls_structure_factor_coef     Fsqd
_refine_ls_matrix_type     full
_refine_ls_R_factor_all     0.0742
_refine_ls_R_factor_gt     0.0408
_refine_ls_wR_factor_gt     0.0935
_refine_ls_wR_factor_ref     0.1063
_refine_ls_goodness_of_fit_ref     1.020
_refine_ls_restrained_S_all     1.020
_refine_ls_number_reflns     5813
_refine_ls_number_parameters     289
_refine_ls_number_restraints     0
_refine_ls_hydrogen_treatment     constr
_refine_ls_weighting_scheme     calc
_refine_ls_weighting_details
         'calc w=1/[\s^2^(Fo^2^)+(0.0447P)^2^+1.7230P] where P=(Fo^2^+2Fc^2^)/3'
_atom_sites_solution_hydrogens     geom
_atom_sites_solution_primary     direct
_atom_sites_solution_secondary     difmap
_refine_ls_shift/su_max     0.001
_refine_ls_shift/su_mean     0.000
_refine_diff_density_max     0.628
_refine_diff_density_min     -0.912
_refine_ls_extinction_method     none
_refine_ls_extinction_coef     ?
loop_
    _atom_type_symbol
    _atom_type_description
    _atom_type_scat_dispersion_real
    _atom_type_scat_dispersion_imag
    _atom_type_scat_source
    'C' 'C' 0.0033 0.0016
                         'International Tables Vol C Tables 4.2.6.8 and 6.1.1.4'
    'H' 'H' 0.0000 0.0000
                         'International Tables Vol C Tables 4.2.6.8 and 6.1.1.4'
    'O' 'O' 0.0106 0.0060
                         'International Tables Vol C Tables 4.2.6.8 and 6.1.1.4'
    'Br' 'Br' -0.2901 2.4595
                         'International Tables Vol C Tables 4.2.6.8 and 6.1.1.4'
_computing_data_collection     'APEX2 (Bruker, 2006)'
_computing_cell_refinement     'SAINT (Bruker, 2006)'
_computing_data_reduction     'SAINT (Bruker, 2006)'
_computing_structure_solution     'SHELXTL (Sheldrick, 2008)'
_computing_structure_refinement     'SHELXTL (Sheldrick, 2008)'
_computing_molecular_graphics
                     'SHELXTL (Sheldrick, 2008) and DIAMOND (Brandenburg, 1998)'
_computing_publication_material     'SHELXTL (Sheldrick, 2008)'
loop_
    _atom_site_type_symbol
    _atom_site_label
    _atom_site_fract_x
    _atom_site_fract_y
    _atom_site_fract_z
    _atom_site_U_iso_or_equiv
    _atom_site_adp_type
    _atom_site_calc_flag
    _atom_site_refinement_flags
    _atom_site_occupancy
    _atom_site_symmetry_multiplicity
    _atom_site_disorder_assembly
    _atom_site_disorder_group
    Br Br1 0.41607(3) 0.68787(4) 0.35182(2) 0.06529(14) Uani d . 1 1 . .
    Br Br2 0.48689(2) 1.06993(6) 0.31500(3) 0.0952(2) Uani d . 1 1 . .
    O O1 0.15137(12) 0.85506(17) 0.55860(10) 0.0291(4) Uani d . 1 1 . .
    O O2 0.04423(11) 0.96810(15) 0.38948(9) 0.0242(3) Uani d . 1 1 . .
    C C1 0.07450(16) 0.7816(2) 0.57737(13) 0.0232(5) Uani d . 1 1 . .
    C C2 0.01333(17) 0.7075(2) 0.51741(14) 0.0244(5) Uani d . 1 1 . .
    C C3 -0.06427(18) 0.6351(2) 0.53749(15) 0.0288(5) Uani d . 1 1 . .
    H H3 -0.1049 0.5805 0.4983 0.035 Uiso calc R 1 1 . .
    C C4 -0.08325(19) 0.6411(2) 0.61272(15) 0.0310(5) Uani d . 1 1 . .
    H H4 -0.1357 0.5902 0.6254 0.037 Uiso calc R 1 1 . .
    C C5 -0.02539(18) 0.7217(2) 0.66956(14) 0.0283(5) Uani d . 1 1 . .
    H H5 -0.0405 0.7282 0.7207 0.034 Uiso calc R 1 1 . .
    C C6 0.05422(17) 0.7931(2) 0.65368(13) 0.0249(5) Uani d . 1 1 . .
    C C7 -0.04927(16) 0.9096(2) 0.35766(12) 0.0222(5) Uani d . 1 1 . .
    C C8 -0.12770(17) 0.9807(2) 0.30901(13) 0.0255(5) Uani d . 1 1 . .
    C C9 -0.22207(18) 0.9204(3) 0.28019(15) 0.0336(6) Uani d . 1 1 . .
    H H9 -0.2775 0.9669 0.2478 0.040 Uiso calc R 1 1 . .
    C C10 -0.23581(19) 0.7942(3) 0.29812(16) 0.0388(7) Uani d . 1 1 . .
    H H10 -0.3002 0.7542 0.2776 0.047 Uiso calc R 1 1 . .
    C C11 -0.15618(19) 0.7258(3) 0.34591(15) 0.0342(6) Uani d . 1 1 . .
    H H11 -0.1662 0.6386 0.3573 0.041 Uiso calc R 1 1 . .
    C C12 -0.06149(17) 0.7829(2) 0.37760(13) 0.0245(5) Uani d . 1 1 . .
    C C13 0.02461(18) 0.7085(2) 0.43178(14) 0.0266(5) Uani d . 1 1 . .
    H H13A 0.0241 0.6196 0.4121 0.032 Uiso calc R 1 1 . .
    H H13B 0.0912 0.7474 0.4301 0.032 Uiso calc R 1 1 . .
    C C14 -0.11303(18) 1.1161(2) 0.28319(14) 0.0284(5) Uani d . 1 1 . .
    H H14A -0.1817 1.1533 0.2609 0.034 Uiso calc R 1 1 . .
    H H14B -0.0774 1.1124 0.2390 0.034 Uiso calc R 1 1 . .
    C C15 0.25431(18) 0.8158(3) 0.59555(16) 0.0380(6) Uani d . 1 1 . .
    H H15A 0.2573 0.7862 0.6508 0.046 Uiso calc R 1 1 . .
    H H15B 0.3007 0.8901 0.5991 0.046 Uiso calc R 1 1 . .
    C C16 0.29142(17) 0.7103(3) 0.54979(16) 0.0333(6) Uani d . 1 1 . .
    C C17 0.32711(17) 0.7399(3) 0.48246(16) 0.0318(6) Uani d . 1 1 . .
    H H17 0.3272 0.8259 0.4650 0.038 Uiso calc R 1 1 . .
    C C18 0.36244(19) 0.6437(3) 0.44102(18) 0.0412(7) Uani d . 1 1 . .
    C C19 0.3620(2) 0.5183(3) 0.4642(3) 0.0606(10) Uani d . 1 1 . .
    H H19 0.3858 0.4530 0.4348 0.073 Uiso calc R 1 1 . .
    C C20 0.3264(3) 0.4894(3) 0.5308(3) 0.0694(11) Uani d . 1 1 . .
    H H20 0.3254 0.4032 0.5477 0.083 Uiso calc R 1 1 . .
    C C21 0.2918(2) 0.5851(3) 0.5734(2) 0.0536(8) Uani d . 1 1 . .
    H H21 0.2681 0.5638 0.6196 0.064 Uiso calc R 1 1 . .
    C C22 0.11169(17) 0.9651(3) 0.33740(15) 0.0305(5) Uani d . 1 1 . .
    H H22A 0.0812 1.0128 0.2877 0.037 Uiso calc R 1 1 . .
    H H22B 0.1226 0.8758 0.3226 0.037 Uiso calc R 1 1 . .
    C C23 0.21228(17) 1.0240(2) 0.37845(16) 0.0306(5) Uani d . 1 1 . .
    C C24 0.28954(19) 1.0230(3) 0.33757(17) 0.0411(7) Uani d . 1 1 . .
    H H24 0.2776 0.9876 0.2852 0.049 Uiso calc R 1 1 . .
    C C25 0.3838(2) 1.0737(3) 0.3736(2) 0.0532(9) Uani d . 1 1 . .
    C C26 0.4038(2) 1.1250(3) 0.4500(2) 0.0551(9) Uani d . 1 1 . .
    H H26 0.4693 1.1591 0.4743 0.066 Uiso calc R 1 1 . .
    C C27 0.3268(2) 1.1255(3) 0.4897(2) 0.0485(8) Uani d . 1 1 . .
    H H27 0.3396 1.1600 0.5423 0.058 Uiso calc R 1 1 . .
    C C28 0.23048(19) 1.0765(2) 0.45464(17) 0.0362(6) Uani d . 1 1 . .
    H H28 0.1775 1.0789 0.4827 0.043 Uiso calc R 1 1 . .
loop_
    _atom_site_aniso_label
    _atom_site_aniso_U_11
    _atom_site_aniso_U_22
    _atom_site_aniso_U_33
    _atom_site_aniso_U_12
    _atom_site_aniso_U_13
    _atom_site_aniso_U_23
    Br1 0.04985(19) 0.0996(3) 0.0523(2) -0.00434(18) 0.02381(15) -0.02819(19)
    Br2 0.03236(17) 0.1775(5) 0.0785(3) -0.0192(2) 0.01840(17) 0.0392(3)
    O1 0.0268(8) 0.0341(10) 0.0280(9) -0.0023(7) 0.0100(7) 0.0013(7)
    O2 0.0220(7) 0.0264(9) 0.0235(8) -0.0031(6) 0.0043(6) -0.0022(7)
    C1 0.0246(10) 0.0223(13) 0.0237(11) 0.0041(9) 0.0081(9) 0.0044(9)
    C2 0.0309(11) 0.0191(13) 0.0247(12) 0.0048(9) 0.0097(9) 0.0025(9)
    C3 0.0345(12) 0.0226(13) 0.0292(12) -0.0022(10) 0.0076(10) 0.0014(10)
    C4 0.0358(12) 0.0264(14) 0.0329(13) -0.0022(10) 0.0126(10) 0.0073(11)
    C5 0.0359(12) 0.0284(14) 0.0230(12) 0.0035(10) 0.0116(10) 0.0070(10)
    C6 0.0299(11) 0.0228(13) 0.0219(11) 0.0052(9) 0.0061(9) 0.0036(9)
    C7 0.0232(10) 0.0287(13) 0.0153(10) -0.0039(9) 0.0058(8) -0.0054(9)
    C8 0.0268(11) 0.0317(14) 0.0178(11) -0.0006(10) 0.0052(9) -0.0031(10)
    C9 0.0273(11) 0.0467(18) 0.0246(12) -0.0027(11) 0.0018(9) -0.0032(11)
    C10 0.0302(12) 0.0511(19) 0.0322(14) -0.0151(12) 0.0019(10) -0.0062(13)
    C11 0.0396(13) 0.0346(16) 0.0288(13) -0.0142(11) 0.0090(11) -0.0038(11)
    C12 0.0310(11) 0.0281(14) 0.0157(10) -0.0026(9) 0.0083(9) -0.0040(9)
    C13 0.0345(12) 0.0227(13) 0.0241(12) 0.0012(10) 0.0100(9) -0.0025(10)
    C14 0.0321(11) 0.0333(15) 0.0190(11) 0.0037(10) 0.0043(9) 0.0037(10)
    C15 0.0241(11) 0.0573(19) 0.0321(14) -0.0014(12) 0.0055(10) -0.0067(13)
    C16 0.0216(11) 0.0373(16) 0.0398(14) -0.0032(10) 0.0048(10) 0.0015(12)
    C17 0.0255(11) 0.0316(15) 0.0383(14) 0.0007(10) 0.0074(10) -0.0034(11)
    C18 0.0263(12) 0.0485(19) 0.0482(17) -0.0011(12) 0.0075(11) -0.0144(14)
    C19 0.0419(16) 0.036(2) 0.103(3) 0.0035(14) 0.0153(18) -0.0216(19)
    C20 0.059(2) 0.034(2) 0.117(3) -0.0004(16) 0.023(2) 0.011(2)
    C21 0.0449(16) 0.050(2) 0.068(2) -0.0045(14) 0.0173(15) 0.0152(17)
    C22 0.0261(11) 0.0352(15) 0.0313(13) -0.0037(10) 0.0091(10) -0.0013(11)
    C23 0.0252(11) 0.0253(14) 0.0395(14) -0.0013(10) 0.0041(10) 0.0096(11)
    C24 0.0294(12) 0.0518(18) 0.0410(15) -0.0039(12) 0.0059(11) 0.0169(14)
    C25 0.0264(12) 0.072(2) 0.060(2) -0.0057(14) 0.0089(13) 0.0288(18)
    C26 0.0299(14) 0.055(2) 0.070(2) -0.0142(14) -0.0072(14) 0.0151(18)
    C27 0.0420(15) 0.0365(18) 0.0589(19) -0.0057(13) -0.0041(14) -0.0049(15)
    C28 0.0309(12) 0.0285(15) 0.0465(16) -0.0027(11) 0.0037(11) -0.0010(12)
_geom_special_details
;
All e.s.d.'s (except the e.s.d. in the dihedral angle between two l.s. planes)
are estimated using the full covariance matrix. The cell e.s.d.'s are taken
into account individually in the estimation of e.s.d.'s in distances, angles
and torsion angles; correlations between e.s.d.'s in cell parameters are only
used when they are defined by crystal symmetry. An approximate (isotropic)
treatment of cell e.s.d.'s is used for estimating e.s.d.'s involving l.s.
planes.
;
loop_
    _geom_bond_atom_site_label_1
    _geom_bond_atom_site_label_2
    _geom_bond_site_symmetry_2
    _geom_bond_distance
    _geom_bond_publ_flag
    Br1 C18 . 1.899(3) ?
    Br2 C25 . 1.897(3) ?
    O1 C1 . 1.387(3) ?
    O1 C15 . 1.437(3) ?
    O2 C7 . 1.387(3) ?
    O2 C22 . 1.417(3) ?
    C1 C2 . 1.390(3) ?
    C1 C6 . 1.406(3) ?
    C2 C3 . 1.398(3) ?
    C2 C13 . 1.513(3) ?
    C3 C4 . 1.376(3) ?
    C3 H3 . 0.9500 ?
    C4 C5 . 1.381(4) ?
    C4 H4 . 0.9500 ?
    C5 C6 . 1.385(3) ?
    C5 H5 . 0.9500 ?
    C6 C14 3_576 1.515(3) ?
    C7 C12 . 1.391(3) ?
    C7 C8 . 1.394(3) ?
    C8 C9 . 1.397(3) ?
    C8 C14 . 1.514(4) ?
    C9 C10 . 1.381(4) ?
    C9 H9 . 0.9500 ?
    C10 C11 . 1.383(4) ?
    C10 H10 . 0.9500 ?
    C11 C12 . 1.394(3) ?
    C11 H11 . 0.9500 ?
    C12 C13 . 1.516(3) ?
    C13 H13A . 0.9900 ?
    C13 H13B . 0.9900 ?
    C14 C6 3_576 1.515(3) ?
    C14 H14A . 0.9900 ?
    C14 H14B . 0.9900 ?
    C15 C16 . 1.508(4) ?
    C15 H15A . 0.9900 ?
    C15 H15B . 0.9900 ?
    C16 C21 . 1.373(4) ?
    C16 C17 . 1.388(4) ?
    C17 C18 . 1.382(4) ?
    C17 H17 . 0.9500 ?
    C18 C19 . 1.373(5) ?
    C19 C20 . 1.374(6) ?
    C19 H19 . 0.9500 ?
    C20 C21 . 1.385(5) ?
    C20 H20 . 0.9500 ?
    C21 H21 . 0.9500 ?
    C22 C23 . 1.500(3) ?
    C22 H22A . 0.9900 ?
    C22 H22B . 0.9900 ?
    C23 C24 . 1.385(3) ?
    C23 C28 . 1.386(4) ?
    C24 C25 . 1.376(4) ?
    C24 H24 . 0.9500 ?
    C25 C26 . 1.383(5) ?
    C26 C27 . 1.367(5) ?
    C26 H26 . 0.9500 ?
    C27 C28 . 1.389(4) ?
    C27 H27 . 0.9500 ?
    C28 H28 . 0.9500 ?
loop_
    _geom_angle_atom_site_label_1
    _geom_angle_atom_site_label_2
    _geom_angle_atom_site_label_3
    _geom_angle_site_symmetry_1
    _geom_angle_site_symmetry_3
    _geom_angle
    _geom_angle_publ_flag
    C1 O1 C15 . . 115.49(19) ?
    C7 O2 C22 . . 113.41(16) ?
    O1 C1 C2 . . 118.64(19) ?
    O1 C1 C6 . . 119.3(2) ?
    C2 C1 C6 . . 121.7(2) ?
    C1 C2 C3 . . 117.7(2) ?
    C1 C2 C13 . . 122.5(2) ?
    C3 C2 C13 . . 119.8(2) ?
    C4 C3 C2 . . 121.5(2) ?
    C4 C3 H3 . . 119.2 ?
    C2 C3 H3 . . 119.2 ?
    C3 C4 C5 . . 119.4(2) ?
    C3 C4 H4 . . 120.3 ?
    C5 C4 H4 . . 120.3 ?
    C4 C5 C6 . . 121.5(2) ?
    C4 C5 H5 . . 119.3 ?
    C6 C5 H5 . . 119.3 ?
    C5 C6 C1 . . 117.9(2) ?
    C5 C6 C14 . 3_576 119.6(2) ?
    C1 C6 C14 . 3_576 122.5(2) ?
    O2 C7 C12 . . 118.30(19) ?
    O2 C7 C8 . . 118.9(2) ?
    C12 C7 C8 . . 122.7(2) ?
    C7 C8 C9 . . 117.6(2) ?
    C7 C8 C14 . . 122.9(2) ?
    C9 C8 C14 . . 119.4(2) ?
    C10 C9 C8 . . 120.8(2) ?
    C10 C9 H9 . . 119.6 ?
    C8 C9 H9 . . 119.6 ?
    C9 C10 C11 . . 120.2(2) ?
    C9 C10 H10 . . 119.9 ?
    C11 C10 H10 . . 119.9 ?
    C10 C11 C12 . . 120.9(2) ?
    C10 C11 H11 . . 119.5 ?
    C12 C11 H11 . . 119.5 ?
    C7 C12 C11 . . 117.7(2) ?
    C7 C12 C13 . . 121.6(2) ?
    C11 C12 C13 . . 120.7(2) ?
    C2 C13 C12 . . 111.12(19) ?
    C2 C13 H13A . . 109.4 ?
    C12 C13 H13A . . 109.4 ?
    C2 C13 H13B . . 109.4 ?
    C12 C13 H13B . . 109.4 ?
    H13A C13 H13B . . 108.0 ?
    C8 C14 C6 . 3_576 117.47(19) ?
    C8 C14 H14A . . 107.9 ?
    C6 C14 H14A 3_576 . 107.9 ?
    C8 C14 H14B . . 107.9 ?
    C6 C14 H14B 3_576 . 107.9 ?
    H14A C14 H14B . . 107.2 ?
    O1 C15 C16 . . 112.5(2) ?
    O1 C15 H15A . . 109.1 ?
    C16 C15 H15A . . 109.1 ?
    O1 C15 H15B . . 109.1 ?
    C16 C15 H15B . . 109.1 ?
    H15A C15 H15B . . 107.8 ?
    C21 C16 C17 . . 118.8(3) ?
    C21 C16 C15 . . 121.7(3) ?
    C17 C16 C15 . . 119.5(2) ?
    C18 C17 C16 . . 119.7(3) ?
    C18 C17 H17 . . 120.2 ?
    C16 C17 H17 . . 120.2 ?
    C19 C18 C17 . . 121.6(3) ?
    C19 C18 Br1 . . 119.7(2) ?
    C17 C18 Br1 . . 118.7(2) ?
    C18 C19 C20 . . 118.6(3) ?
    C18 C19 H19 . . 120.7 ?
    C20 C19 H19 . . 120.7 ?
    C19 C20 C21 . . 120.5(3) ?
    C19 C20 H20 . . 119.8 ?
    C21 C20 H20 . . 119.8 ?
    C16 C21 C20 . . 121.0(3) ?
    C16 C21 H21 . . 119.5 ?
    C20 C21 H21 . . 119.5 ?
    O2 C22 C23 . . 109.6(2) ?
    O2 C22 H22A . . 109.8 ?
    C23 C22 H22A . . 109.8 ?
    O2 C22 H22B . . 109.8 ?
    C23 C22 H22B . . 109.8 ?
    H22A C22 H22B . . 108.2 ?
    C24 C23 C28 . . 119.8(2) ?
    C24 C23 C22 . . 117.3(2) ?
    C28 C23 C22 . . 122.9(2) ?
    C25 C24 C23 . . 119.3(3) ?
    C25 C24 H24 . . 120.3 ?
    C23 C24 H24 . . 120.3 ?
    C24 C25 C26 . . 121.7(3) ?
    C24 C25 Br2 . . 117.7(3) ?
    C26 C25 Br2 . . 120.7(2) ?
    C27 C26 C25 . . 118.4(3) ?
    C27 C26 H26 . . 120.8 ?
    C25 C26 H26 . . 120.8 ?
    C26 C27 C28 . . 121.4(3) ?
    C26 C27 H27 . . 119.3 ?
    C28 C27 H27 . . 119.3 ?
    C23 C28 C27 . . 119.4(3) ?
    C23 C28 H28 . . 120.3 ?
    C27 C28 H28 . . 120.3 ?
loop_
    _geom_torsion_atom_site_label_1
    _geom_torsion_atom_site_label_2
    _geom_torsion_atom_site_label_3
    _geom_torsion_atom_site_label_4
    _geom_torsion_site_symmetry_1
    _geom_torsion_site_symmetry_2
    _geom_torsion_site_symmetry_3
    _geom_torsion_site_symmetry_4
    _geom_torsion
    _geom_torsion_publ_flag
    C15 O1 C1 C2 . . . . -112.0(2) ?
    C15 O1 C1 C6 . . . . 74.0(3) ?
    O1 C1 C2 C3 . . . . -179.4(2) ?
    C6 C1 C2 C3 . . . . -5.6(3) ?
    O1 C1 C2 C13 . . . . -2.6(3) ?
    C6 C1 C2 C13 . . . . 171.2(2) ?
    C1 C2 C3 C4 . . . . 3.1(4) ?
    C13 C2 C3 C4 . . . . -173.8(2) ?
    C2 C3 C4 C5 . . . . 0.9(4) ?
    C3 C4 C5 C6 . . . . -2.6(4) ?
    C4 C5 C6 C1 . . . . 0.2(3) ?
    C4 C5 C6 C14 . . . 3_576 177.7(2) ?
    O1 C1 C6 C5 . . . . 177.8(2) ?
    C2 C1 C6 C5 . . . . 4.0(3) ?
    O1 C1 C6 C14 . . . 3_576 0.3(3) ?
    C2 C1 C6 C14 . . . 3_576 -173.5(2) ?
    C22 O2 C7 C12 . . . . 95.5(2) ?
    C22 O2 C7 C8 . . . . -86.3(2) ?
    O2 C7 C8 C9 . . . . -177.8(2) ?
    C12 C7 C8 C9 . . . . 0.4(3) ?
    O2 C7 C8 C14 . . . . 5.5(3) ?
    C12 C7 C8 C14 . . . . -176.3(2) ?
    C7 C8 C9 C10 . . . . -1.4(3) ?
    C14 C8 C9 C10 . . . . 175.5(2) ?
    C8 C9 C10 C11 . . . . 0.8(4) ?
    C9 C10 C11 C12 . . . . 0.8(4) ?
    O2 C7 C12 C11 . . . . 179.3(2) ?
    C8 C7 C12 C11 . . . . 1.1(3) ?
    O2 C7 C12 C13 . . . . -0.8(3) ?
    C8 C7 C12 C13 . . . . -179.0(2) ?
    C10 C11 C12 C7 . . . . -1.7(3) ?
    C10 C11 C12 C13 . . . . 178.3(2) ?
    C1 C2 C13 C12 . . . . -105.0(2) ?
    C3 C2 C13 C12 . . . . 71.8(3) ?
    C7 C12 C13 C2 . . . . 97.3(2) ?
    C11 C12 C13 C2 . . . . -82.7(3) ?
    C7 C8 C14 C6 . . . 3_576 -44.1(3) ?
    C9 C8 C14 C6 . . . 3_576 139.2(2) ?
    C1 O1 C15 C16 . . . . 83.6(3) ?
    O1 C15 C16 C21 . . . . -100.1(3) ?
    O1 C15 C16 C17 . . . . 80.5(3) ?
    C21 C16 C17 C18 . . . . -0.3(4) ?
    C15 C16 C17 C18 . . . . 179.1(2) ?
    C16 C17 C18 C19 . . . . 0.8(4) ?
    C16 C17 C18 Br1 . . . . -177.41(18) ?
    C17 C18 C19 C20 . . . . -0.7(5) ?
    Br1 C18 C19 C20 . . . . 177.6(3) ?
    C18 C19 C20 C21 . . . . -0.1(5) ?
    C17 C16 C21 C20 . . . . -0.5(4) ?
    C15 C16 C21 C20 . . . . -179.9(3) ?
    C19 C20 C21 C16 . . . . 0.6(5) ?
    C7 O2 C22 C23 . . . . -176.98(19) ?
    O2 C22 C23 C24 . . . . 176.7(2) ?
    O2 C22 C23 C28 . . . . -2.4(3) ?
    C28 C23 C24 C25 . . . . 0.3(4) ?
    C22 C23 C24 C25 . . . . -178.7(3) ?
    C23 C24 C25 C26 . . . . 0.5(5) ?
    C23 C24 C25 Br2 . . . . -180.0(2) ?
    C24 C25 C26 C27 . . . . -0.5(5) ?
    Br2 C25 C26 C27 . . . . 180.0(2) ?
    C25 C26 C27 C28 . . . . -0.3(5) ?
    C24 C23 C28 C27 . . . . -1.1(4) ?
    C22 C23 C28 C27 . . . . 177.9(3) ?
    C26 C27 C28 C23 . . . . 1.1(4) ?
loop_
    _geom_hbond_atom_site_label_D
    _geom_hbond_atom_site_label_H
    _geom_hbond_atom_site_label_A
    _geom_hbond_site_symmetry_A
    _geom_hbond_distance_DH
    _geom_hbond_distance_HA
    _geom_hbond_distance_DA
    _geom_hbond_angle_DHA
    _geom_hbond_publ_flag
    C15 H15B Br2 3_676 0.99 2.91 3.652(2) 132 y
    C17 H17 Cg1 . 0.95 2.74 3.69 175 y
    C5 H5 Cg2 4_576 0.95 2.68 3.54 151 y
