# Supplementary material for: 25,26,27,28-Tetra­kis(3-bromo­benzyl­oxy)calix[4]arene
Source: Acta Crystallogr Sect E Struct Rep Online. 2011 Jun 18;67(Pt 7):o1716. doi: 10.1107/S1600536811022975 (PMC3151756; doi:10.1107/S1600536811022975)
Supplement: Supplementary file 2 [file e-67-o1716-Isup2.hkl]

# 
# h,k,l, Fc-squared, Fo-squared, sigma(Fo-squared) and status flag 
# 
data_I
_shelx_title ' CTBmBr in P2(1)/c' 
_shelx_refln_list_code          4 
_shelx_F_calc_maximum      378.01 
_exptl_crystal_F_000      1104.00 
_reflns_d_resolution_high  0.7489 
 
loop_ 
 _symmetry_equiv_pos_as_xyz 
 'x, y, z' 
 '-x, y+1/2, -z+1/2' 
 '-x, -y, -z' 
 'x, -y-1/2, z-1/2' 
 
_cell_length_a    13.4377 
_cell_length_b    10.4789 
_cell_length_c    17.1666 
_cell_angle_alpha  90.000 
_cell_angle_beta  103.822 
_cell_angle_gamma  90.000 
 
_shelx_F_squared_multiplier     1.000 
 
loop_ 
 _refln_index_h 
 _refln_index_k 
 _refln_index_l 
 _refln_F_squared_calc 
 _refln_F_squared_meas 
 _refln_F_squared_sigma 
 _refln_observed_status 
   1   0   0     1329.61     1547.08     26.82 o 
   2   0   0    22324.31    22970.20    332.93 o 
   3   0   0     1123.30     1322.36     18.55 o 
   4   0   0     1172.19     1203.79     32.60 o 
   5   0   0     2166.97     2372.45     36.78 o 
   6   0   0      490.57      587.14     12.78 o 
   7   0   0      952.52     1093.45     20.63 o 
   8   0   0      526.83      517.56     15.96 o 
   9   0   0     4354.67     4497.48     69.72 o 
  10   0   0     1955.87     1982.76     36.77 o 
  11   0   0    10406.80    10061.16    149.79 o 
  12   0   0     1580.38     1745.30     39.68 o 
  13   0   0      923.87      962.65     29.28 o 
  14   0   0      873.39      902.28     29.37 o 
  15   0   0      163.95      157.01     23.70 o 
  16   0   0       28.07       43.21     21.27 o 
  17   0   0      192.23      219.15     45.06 o 
   1   1   0     4947.57     5256.33     53.80 o 
   2   1   0    10589.82    11055.38    120.10 o 
   3   1   0     7189.97     7392.64     87.83 o 
   4   1   0      251.53      221.72      5.22 o 
   5   1   0        5.79        7.47      3.77 o 
   6   1   0      334.51      475.81     10.84 o 
   7   1   0     2108.56     2024.18     28.21 o 
   8   1   0     7794.70     7824.32     87.56 o 
   9   1   0     3427.27     3386.96     41.07 o 
  10   1   0     2695.79     2585.46     33.04 o 
  11   1   0      783.99      789.28     19.54 o 
  12   1   0     1377.72     1344.50     21.94 o 
  13   1   0        3.17       -5.94      9.48 o 
  14   1   0       23.78       11.44     10.49 o 
  15   1   0       40.81       15.91     12.59 o 
  16   1   0        0.66       -7.87     14.13 o 
  17   1   0       10.11       -3.53     15.20 o 
   0   2   0      779.56      741.48     14.29 o 
   1   2   0     5362.08     6237.53     74.10 o 
   2   2   0     1504.20     1584.61     17.54 o 
   3   2   0     9530.20    10037.28    101.71 o 
   4   2   0     2219.48     2111.64     23.03 o 
   5   2   0    12990.36    12856.17    130.56 o 
   6   2   0     7619.00     7261.77     88.06 o 
   7   2   0     8707.63     8509.41    103.00 o 
   8   2   0     4668.73     4782.85     55.29 o 
   9   2   0      170.41      181.80      6.73 o 
  10   2   0      576.91      601.39     11.16 o 
  11   2   0       37.31       45.60      7.15 o 
  12   2   0     1519.38     1463.62     23.44 o 
  13   2   0      214.52      213.60     10.52 o 
  14   2   0       14.83       22.55     11.28 o 
  15   2   0      200.74      191.39     15.23 o 
  16   2   0       90.28       90.74     16.65 o 
  17   2   0       50.04       63.15     15.54 o 
   1   3   0     7422.45     7652.22     90.51 o 
   2   3   0     7361.03     7477.95     88.71 o 
   3   3   0     2717.87     2741.02     29.86 o 
   4   3   0      915.32      874.59     12.07 o 
   5   3   0     5842.67     6017.51     62.76 o 
   6   3   0       44.59      110.16      4.05 o 
   7   3   0      386.05      411.03      7.70 o 
   8   3   0      966.37      991.10     13.50 o 
   9   3   0       30.22       36.18      5.08 o 
  10   3   0      157.04      158.79      8.36 o 
  11   3   0      584.88      561.76     13.51 o 
  12   3   0     2171.29     2132.42     27.63 o 
  13   3   0     1120.73     1063.20     20.77 o 
  14   3   0      995.21      980.40     22.83 o 
  15   3   0      797.88      797.31     33.87 o 
  16   3   0       84.48       79.57     21.59 o 
  17   3   0      223.21      242.71     38.45 o 
   0   4   0      658.02      893.83     20.93 o 
   1   4   0     2007.59     2044.35     26.85 o 
   2   4   0       67.45       47.97      4.13 o 
   3   4   0     2814.64     2784.45     35.57 o 
   4   4   0      997.03     1169.07     15.96 o 
   5   4   0       19.77        2.06      3.85 o 
   6   4   0      156.07      197.92      5.85 o 
   7   4   0       47.72       34.08      4.50 o 
   8   4   0       71.32       57.49      5.51 o 
   9   4   0       25.21       26.55      5.65 o 
  10   4   0        2.51       -4.24      6.53 o 
  11   4   0       61.94       47.78      7.18 o 
  12   4   0       74.81       92.86     19.79 o 
  13   4   0      109.98       85.98     11.61 o 
  14   4   0       10.15       -2.67     11.49 o 
  15   4   0       18.39       19.12     13.44 o 
  16   4   0       10.53       -6.36     27.05 o 
   1   5   0     1837.07     2008.89     30.34 o 
   2   5   0       53.82       44.91      5.05 o 
   3   5   0       79.67       68.27      5.25 o 
   4   5   0     7215.10     8028.46     96.85 o 
   5   5   0       19.24       18.73      4.95 o 
   6   5   0      151.05      162.90      9.01 o 
   7   5   0       57.33       68.80      5.61 o 
   8   5   0       45.88       45.37      7.66 o 
   9   5   0      556.93      537.06     16.30 o 
  10   5   0        1.54        3.84     10.46 o 
  11   5   0       84.11       78.25     12.28 o 
  12   5   0      201.45      212.50     21.73 o 
  13   5   0        7.40       -8.68     19.94 o 
  14   5   0       14.73       13.96     16.13 o 
  15   5   0      411.99      442.63     26.45 o 
  16   5   0      196.96      211.31     18.03 o 
   0   6   0       82.10       84.26     12.99 o 
   1   6   0       76.97       82.22      9.68 o 
   2   6   0      118.88      124.33      8.78 o 
   3   6   0      346.43      366.71     15.12 o 
   4   6   0     3222.56     3384.06     44.46 o 
   5   6   0     1164.61     1199.95     19.86 o 
   6   6   0     1285.32     1247.96     23.90 o 
   7   6   0     1588.92     1431.29     30.36 o 
   8   6   0      194.05      186.89     26.88 o 
   9   6   0      123.10       96.33     12.86 o 
  10   6   0       40.40       16.88     12.48 o 
  11   6   0       46.23       40.32     13.44 o 
  12   6   0       76.94       78.76     15.25 o 
  13   6   0      102.89      115.67     16.67 o 
  14   6   0       38.86       47.28     16.29 o 
  15   6   0        9.60       10.24     16.60 o 
   1   7   0      439.48      476.51     24.34 o 
   2   7   0      497.77      496.45     14.25 o 
   3   7   0     3229.91     3336.46     49.09 o 
   4   7   0      356.25      325.76     13.31 o 
   5   7   0     1209.66     1130.80     23.84 o 
   6   7   0      676.73      700.03     20.49 o 
   7   7   0        2.58       -1.71     12.00 o 
   8   7   0      871.90      839.11     31.69 o 
   9   7   0        9.51       32.03     13.77 o 
  10   7   0       71.04       47.25     14.86 o 
  11   7   0      145.74      124.07     16.19 o 
  12   7   0        3.38      -15.66     15.66 o 
  13   7   0       80.69       90.44     17.86 o 
  14   7   0       71.19      110.13     19.12 o 
  15   7   0        5.76       -0.37     18.87 o 
   0   8   0      235.65      253.92     18.67 o 
   1   8   0      935.99      992.24     41.21 o 
   2   8   0      462.95      517.70     18.55 o 
   3   8   0      158.99      182.57     14.30 o 
   4   8   0     1239.94     1236.85     30.64 o 
   5   8   0      804.03      799.61     22.01 o 
   6   8   0      778.90      791.59     25.01 o 
   7   8   0      114.06      103.92     15.31 o 
   8   8   0      111.19      126.08     16.17 o 
   9   8   0      103.58       89.05     18.90 o 
  10   8   0      104.62      128.66     18.03 o 
  11   8   0      139.00      151.64     20.64 o 
  12   8   0       69.88       90.00     19.65 o 
  13   8   0       30.82       -7.29     18.91 o 
  14   8   0       19.73       29.21     29.15 o 
   1   9   0       73.32       89.49     15.55 o 
   2   9   0      241.93      190.68     18.10 o 
   3   9   0       90.44      108.76     17.00 o 
   4   9   0        6.93        4.68     16.62 o 
   5   9   0      224.31      206.12     21.93 o 
   6   9   0      105.94       87.11     21.30 o 
   7   9   0       16.58       30.78     20.34 o 
   8   9   0      405.28      498.25     28.92 o 
   9   9   0     1015.51     1142.23     42.13 o 
  10   9   0        8.67       -7.19     22.97 o 
  11   9   0        1.04       -4.55     23.87 o 
  12   9   0       20.50       31.10     25.61 o 
  13   9   0        7.13      -10.29     27.87 o 
   0  10   0      583.83      509.45     44.46 o 
   1  10   0       12.68       26.91     22.50 o 
   2  10   0       58.37       79.56     31.24 o 
   3  10   0      275.96      270.49     22.93 o 
   4  10   0      211.95      190.81     31.24 o 
   5  10   0      119.86      152.82     31.84 o 
   6  10   0      118.39      155.23     41.45 o 
   7  10   0      100.56       66.80     29.41 o 
   8  10   0        2.62       -0.76     23.69 o 
   9  10   0        6.39        6.88     23.80 o 
  10  10   0        6.76       29.10     40.44 o 
  11  10   0       42.42       37.04     30.04 o 
  12  10   0       12.68       17.33     37.46 o 
   1  11   0        0.61      -21.95     27.15 o 
   2  11   0       40.27       27.11     27.88 o 
   3  11   0      242.10      239.29     32.50 o 
   4  11   0       53.42        4.81     40.85 o 
   5  11   0      272.76      315.38     34.21 o 
   6  11   0      108.74      105.05     32.04 o 
   7  11   0       11.85       -4.53     37.25 o 
   8  11   0       21.00       14.90     33.86 o 
   9  11   0       15.93      -12.52     34.03 o 
  10  11   0        9.77       26.41     39.34 o 
   0  12   0      558.94      538.28     58.87 o 
   1  12   0      567.04      580.73     42.45 o 
   2  12   0      407.05      473.78     49.86 o 
   3  12   0      102.04      112.94     46.86 o 
   4  12   0        1.01      -12.02     49.26 o 
   5  12   0        2.54       16.82     51.67 o 
   6  12   0       22.12      -30.04     52.87 o 
   7  12   0        1.95      -19.22     52.87 o 
   8  12   0        3.28      -49.26     49.26 o 
   1  13   0        3.65      -59.48     59.48 o 
   2  13   0       33.90       39.65     52.87 o 
   3  13   0       11.03      -44.46     52.87 o 
   4  13   0        0.83       -1.20     54.07 o 
   5  13   0        0.07      -48.06     48.06 o 
 -17   1   1      180.94      150.92     14.85 o 
 -16   1   1      302.29      300.77     19.47 o 
 -15   1   1      347.58      348.06     14.78 o 
 -14   1   1       96.53      112.62     10.97 o 
 -13   1   1      747.44      757.17     17.78 o 
 -12   1   1      406.13      401.48     11.58 o 
 -11   1   1     7647.19     7559.00     86.41 o 
 -10   1   1     3198.21     3039.78     37.91 o 
  -9   1   1     3623.76     3521.85     46.82 o 
  -8   1   1     4959.44     4814.59     60.79 o 
  -7   1   1     8614.66     8520.42    102.91 o 
  -6   1   1     3616.32     3417.07     47.29 o 
  -5   1   1     2114.68     2159.14     30.86 o 
  -4   1   1     3765.26     3933.51     58.51 o 
  -3   1   1     3779.10     3912.84     51.85 o 
  -2   1   1     3225.07     3454.03     41.01 o 
  -1   1   1     1012.18     1085.26     12.90 o 
   0   1   1     6726.77     6893.58     82.57 o 
   1   1   1      127.19      196.31      6.56 o 
   2   1   1      764.61      923.33     12.13 o 
   3   1   1    18071.00    19133.83    181.95 o 
   4   1   1     3993.39     4275.35     39.87 o 
   5   1   1       56.03       61.34      3.25 o 
   6   1   1      303.75      361.36      6.95 o 
   7   1   1      265.77      245.25      7.10 o 
   8   1   1       73.61       69.07      5.24 o 
   9   1   1      211.28      209.90      8.79 o 
  10   1   1     2129.14     2131.05     29.03 o 
  11   1   1      323.76      336.68     10.81 o 
  12   1   1      992.66      985.19     20.92 o 
  13   1   1      393.58      379.73     14.92 o 
  14   1   1      491.29      476.56     19.22 o 
  15   1   1      219.68      240.50     16.72 o 
  16   1   1      209.94      219.47     20.35 o 
  17   1   1       10.15       13.98     16.38 o 
 -17   2   1       57.85       63.68     26.38 o 
 -16   2   1      362.87      416.35     15.44 o 
 -15   2   1      258.73      308.20     25.70 o 
 -14   2   1       19.98       16.41      9.36 o 
 -13   2   1       49.17       48.58      8.41 o 
 -12   2   1      747.94      721.23     16.45 o 
 -11   2   1       17.27       12.28      8.92 o 
 -10   2   1     2926.82     2853.55     58.94 o 
  -9   2   1     1818.28     1767.68     27.48 o 
  -8   2   1     1589.11     1509.47     23.93 o 
  -7   2   1       32.80       74.18      6.82 o 
  -6   2   1     1148.92     1219.64     20.48 o 
  -5   2   1      827.05      972.18     16.62 o 
  -4   2   1     2633.57     2826.67     35.91 o 
  -3   2   1     4109.24     4186.33     46.20 o 
  -2   2   1     6087.65     6934.90     75.91 o 
  -1   2   1     9988.65     9764.07    106.07 o 
   0   2   1    22380.61    21566.46    324.02 o 
   1   2   1    55231.76    50708.39   1063.15 o 
   2   2   1    67585.52    61513.20    997.05 o 
   3   2   1     9472.13     9522.58     96.65 o 
   4   2   1     1753.84     1503.18     17.24 o 
   5   2   1      993.55      928.68     11.19 o 
   6   2   1        9.96        4.77      2.85 o 
   7   2   1       28.51       62.09      3.91 o 
   8   2   1      576.03      640.78     15.48 o 
   9   2   1      482.11      456.39      9.69 o 
  10   2   1      384.95      377.85     13.21 o 
  11   2   1     2707.29     2653.67     35.21 o 
  12   2   1     1571.38     1545.70     26.70 o 
  13   2   1     1062.18     1120.25     36.21 o 
  14   2   1      418.31      502.71     19.39 o 
  15   2   1      273.44      276.72     16.79 o 
  16   2   1      236.32      235.93     18.48 o 
  17   2   1       11.16       -2.64     22.43 o 
 -17   3   1        7.77       16.85     36.65 o 
 -16   3   1      120.08       76.05     24.89 o 
 -15   3   1      548.99      570.55     34.74 o 
 -14   3   1      891.51      897.60     23.51 o 
 -13   3   1     1065.64     1011.33     24.18 o 
 -12   3   1       17.28        6.51     10.94 o 
 -11   3   1       14.09       12.41      9.61 o 
 -10   3   1      164.74      180.02     10.38 o 
  -9   3   1      799.30      791.92     17.39 o 
  -8   3   1     1596.79     1513.94     20.24 o 
  -7   3   1     1849.48     1814.95     21.58 o 
  -6   3   1     4044.57     4278.41     46.49 o 
  -5   3   1     1646.27     1901.26     21.88 o 
  -4   3   1      650.66      714.39     10.15 o 
  -3   3   1     6501.20     6827.87     70.23 o 
  -2   3   1     9366.71     9685.45    105.80 o 
  -1   3   1     9470.08     9810.22    106.98 o 
   0   3   1     5538.46     6207.44     73.93 o 
   1   3   1    13447.64    14298.65    167.55 o 
   2   3   1     3108.06     3419.21     46.37 o 
   3   3   1     8944.91     9453.95     97.00 o 
   4   3   1      201.05      308.71      6.08 o 
   5   3   1    13566.26    14548.42    156.56 o 
   6   3   1      143.32      108.95      5.32 o 
   7   3   1       74.55       94.43      5.03 o 
   8   3   1      321.45      302.40      7.94 o 
   9   3   1      875.38      889.82     16.53 o 
  10   3   1     2478.17     2546.45     42.56 o 
  11   3   1      398.22      399.14     11.36 o 
  12   3   1       43.86       40.15      9.31 o 
  13   3   1       54.89       60.38     10.62 o 
  14   3   1        3.55        0.60     14.02 o 
  15   3   1        3.10       19.46     13.94 o 
  16   3   1      374.29      399.80     34.19 o 
 -16   4   1      113.58      111.67     28.74 o 
 -15   4   1       84.94      100.78     26.73 o 
 -14   4   1       57.37       40.26     19.19 o 
 -13   4   1       31.83       36.28      8.03 o 
 -12   4   1      556.60      560.74     12.81 o 
 -11   4   1      219.79      228.35     10.27 o 
 -10   4   1      334.85      367.52     10.63 o 
  -9   4   1      141.98      163.98      7.49 o 
  -8   4   1      203.13      205.21     11.82 o 
  -7   4   1     4895.17     4720.84     50.89 o 
  -6   4   1     6657.35     6503.30     68.26 o 
  -5   4   1     7750.01     7216.08     75.13 o 
  -4   4   1     9038.63     8653.06     89.27 o 
  -3   4   1     9980.28     9821.33    108.13 o 
  -2   4   1     5266.78     5309.49     64.96 o 
  -1   4   1      386.42      398.93     13.61 o 
   0   4   1     1281.87     1542.11     19.56 o 
   1   4   1     2935.33     3175.77     39.76 o 
   2   4   1     1429.36     1557.40     25.61 o 
   3   4   1      167.38      201.64      9.55 o 
   4   4   1     5434.59     5626.44     58.80 o 
   5   4   1     5325.77     5144.95     60.46 o 
   6   4   1     7718.44     7345.79     87.62 o 
   7   4   1     5914.86     5567.02     63.25 o 
   8   4   1     7312.25     7015.96     78.89 o 
   9   4   1     2206.42     2048.16     40.90 o 
  10   4   1     3341.63     3205.11     70.18 o 
  11   4   1       78.74       85.92      9.93 o 
  12   4   1      395.97      342.41     15.42 o 
  13   4   1      217.56      206.68     14.43 o 
  14   4   1        1.01        9.25     13.67 o 
  15   4   1       55.45       42.81     16.89 o 
  16   4   1       26.20       49.19     30.57 o 
 -16   5   1       17.35       -5.20     27.98 o 
 -15   5   1      307.73      384.75     17.76 o 
 -14   5   1      271.95      340.75     17.86 o 
 -13   5   1      935.11      936.99     25.72 o 
 -12   5   1     1031.31     1007.82     26.30 o 
 -11   5   1      195.76      196.47     12.63 o 
 -10   5   1      305.53      306.56     11.83 o 
  -9   5   1      119.98      116.29      7.49 o 
  -8   5   1       65.63       61.19      7.91 o 
  -7   5   1     1732.90     1701.08     21.97 o 
  -6   5   1      456.11      459.22      9.88 o 
  -5   5   1        2.24        4.65      4.59 o 
  -4   5   1      960.23      853.01     14.33 o 
  -3   5   1     1410.82     1235.73     18.97 o 
  -2   5   1     7832.99     7808.78    103.75 o 
  -1   5   1     8333.47     8630.35    128.37 o 
   0   5   1     4936.98     4977.15     56.72 o 
   1   5   1     1674.53     1699.39     26.16 o 
   2   5   1      946.01      956.77     15.52 o 
   3   5   1     5779.98     6125.78     82.55 o 
   4   5   1     2725.30     2616.10     38.79 o 
   5   5   1     7209.36     7281.39    104.04 o 
   6   5   1      545.37      580.62     10.31 o 
   7   5   1      478.62      473.32     10.89 o 
   8   5   1      622.26      589.57     13.67 o 
   9   5   1      123.78      120.65     11.69 o 
  10   5   1      411.36      390.81     29.66 o 
  11   5   1      490.64      423.92     18.47 o 
  12   5   1        0.14        0.58     12.61 o 
  13   5   1      265.26      274.62     25.32 o 
  14   5   1      342.20      426.43     22.51 o 
  15   5   1       45.82       39.70     26.61 o 
  16   5   1      261.29      286.60     24.79 o 
 -15   6   1      288.86      314.60     38.00 o 
 -14   6   1      521.84      507.60     22.20 o 
 -13   6   1       54.45       31.64     14.77 o 
 -12   6   1      490.00      444.25     25.92 o 
 -11   6   1       33.74       34.88     18.38 o 
 -10   6   1      482.82      457.91     18.91 o 
  -9   6   1     1186.14     1156.13     28.27 o 
  -8   6   1        5.07        3.81     10.95 o 
  -7   6   1       95.02       87.23      7.87 o 
  -6   6   1      272.90      293.60     10.21 o 
  -5   6   1      468.37      482.08     12.26 o 
  -4   6   1      161.88      156.63      7.86 o 
  -3   6   1       14.08        5.59      6.39 o 
  -2   6   1      496.39      551.11     14.58 o 
  -1   6   1      958.34      923.51     18.35 o 
   0   6   1      619.49      580.65     18.59 o 
   1   6   1     5484.15     5811.03     90.72 o 
   2   6   1      438.95      447.26     14.45 o 
   3   6   1      227.44      220.47     10.05 o 
   4   6   1      575.59      599.99     15.85 o 
   5   6   1        6.23       14.43      8.06 o 
   6   6   1       16.38       14.10      8.30 o 
   7   6   1        6.85        8.35     10.47 o 
   8   6   1      594.26      569.73     21.50 o 
   9   6   1      162.91      138.51     13.71 o 
  10   6   1       94.32       93.55     13.33 o 
  11   6   1      248.87      254.97     16.71 o 
  12   6   1      505.38      448.80     36.42 o 
  13   6   1        5.54      -12.91     14.92 o 
  14   6   1       76.27       64.75     19.08 o 
  15   6   1      174.77      162.35     19.76 o 
 -15   7   1       14.50       64.38     28.08 o 
 -14   7   1       31.33       69.69     26.52 o 
 -13   7   1        2.87      -22.97     22.97 o 
 -12   7   1       23.50       29.70     19.08 o 
 -11   7   1       27.46       35.24     15.74 o 
 -10   7   1       43.61       39.02     14.76 o 
  -9   7   1      556.58      533.30     20.78 o 
  -8   7   1      116.03      144.96     22.55 o 
  -7   7   1     4025.55     4105.94     72.14 o 
  -6   7   1       98.77      133.88     11.79 o 
  -5   7   1      290.70      267.00     16.72 o 
  -4   7   1      121.82      149.09     17.21 o 
  -3   7   1        1.52       11.41      7.51 o 
  -2   7   1       55.54      100.00      9.08 o 
  -1   7   1       45.41       37.31      7.87 o 
   0   7   1        4.00       -5.45      6.81 o 
   1   7   1       97.42      107.73      8.38 o 
   2   7   1      220.58      225.33     11.46 o 
   3   7   1       59.34       67.93      9.54 o 
   4   7   1      115.12      107.41     10.47 o 
   5   7   1     2523.40     2378.53     38.54 o 
   6   7   1     3386.36     3432.15     73.36 o 
   7   7   1     3629.19     3335.12     76.91 o 
   8   7   1      278.46      321.40     18.90 o 
   9   7   1       35.16       44.73     14.23 o 
  10   7   1     1245.48     1232.60     42.19 o 
  11   7   1      180.68      174.86     21.33 o 
  12   7   1        4.83        5.52     16.07 o 
  13   7   1       66.26       54.15     19.94 o 
  14   7   1       31.32        7.90     18.21 o 
 -14   8   1       70.39       84.94     28.90 o 
 -13   8   1       12.11      -25.45     25.45 o 
 -12   8   1       12.74       21.26     24.88 o 
 -11   8   1       17.37       -5.40     29.59 o 
 -10   8   1       31.36       37.26     29.74 o 
  -9   8   1       10.17        5.33     19.83 o 
  -8   8   1      298.61      318.07     23.44 o 
  -7   8   1      285.70      254.17     22.39 o 
  -6   8   1       16.42       -3.70     19.00 o 
  -5   8   1        8.47       11.11     14.83 o 
  -4   8   1        5.83       15.69     14.74 o 
  -3   8   1       35.94       44.57     12.63 o 
  -2   8   1      989.27     1073.07     23.01 o 
  -1   8   1      541.33      556.95     18.54 o 
   0   8   1       15.82       36.32     19.77 o 
   1   8   1       47.26      111.41     33.06 o 
   2   8   1       83.35      112.89     13.83 o 
   3   8   1      199.12      220.50     13.00 o 
   4   8   1     1406.51     1333.59     27.72 o 
   5   8   1      956.48     1021.53     28.01 o 
   6   8   1       10.31      -12.91     12.91 o 
   7   8   1      117.50      146.48     16.11 o 
   8   8   1       42.27       11.97     14.76 o 
   9   8   1       24.68       19.50     32.78 o 
  10   8   1       62.64        3.19     17.05 o 
  11   8   1        7.40       24.06     17.49 o 
  12   8   1       71.32       63.52     19.58 o 
  13   8   1       83.04       60.84     21.16 o 
  14   8   1       75.61       63.47     21.62 o 
 -13   9   1        4.54      -15.59     27.48 o 
 -12   9   1        0.04      -22.53     25.39 o 
 -11   9   1       24.96       36.08     24.70 o 
 -10   9   1        8.23       -0.36     21.71 o 
  -9   9   1       37.75       43.13     22.20 o 
  -8   9   1      275.00      300.59     24.83 o 
  -7   9   1       39.35       41.55     19.09 o 
  -6   9   1      165.42      232.22     22.66 o 
  -5   9   1       96.51      141.45     16.67 o 
  -4   9   1       53.11       33.79     16.55 o 
  -3   9   1       41.42       55.56     16.04 o 
  -2   9   1      582.84      517.71     23.41 o 
  -1   9   1        7.39      -11.21     19.10 o 
   0   9   1       88.60      115.94     15.71 o 
   1   9   1       34.20       42.63     15.33 o 
   2   9   1      110.80      116.75     17.04 o 
   3   9   1      445.92      453.70     23.49 o 
   4   9   1      865.33      870.14     32.34 o 
   5   9   1      147.01      153.08     17.05 o 
   6   9   1      931.62      822.48     27.48 o 
   7   9   1      120.71      121.03     20.02 o 
   8   9   1       54.74       13.63     25.03 o 
   9   9   1      103.48       84.82     18.81 o 
  10   9   1        6.19        7.11     19.08 o 
  11   9   1       77.27       81.15     19.94 o 
  12   9   1        7.71       17.02     19.65 o 
  13   9   1        0.10      -21.83     21.83 o 
 -12  10   1       27.26        1.99     27.48 o 
 -11  10   1      116.72      132.85     28.71 o 
 -10  10   1        9.69       29.45     27.77 o 
  -9  10   1       13.91       36.20     32.60 o 
  -8  10   1       56.58       69.23     24.06 o 
  -7  10   1        8.49       26.43     27.19 o 
  -6  10   1       17.03       18.62     27.03 o 
  -5  10   1      226.58      179.58     28.85 o 
  -4  10   1        1.12        3.86     17.75 o 
  -3  10   1      320.96      260.97     28.85 o 
  -2  10   1     1046.69     1031.30     47.01 o 
  -1  10   1        0.52       27.16     33.04 o 
   0  10   1       56.58      129.55     48.06 o 
   1  10   1       22.82        0.00     23.74 o 
   2  10   1        2.53        2.06     16.70 o 
   3  10   1      179.78      217.98     21.93 o 
   4  10   1        0.51        9.93     24.11 o 
   5  10   1      143.08      191.61     29.72 o 
   6  10   1       61.56       82.97     29.41 o 
   7  10   1       18.30       32.16     30.55 o 
   8  10   1        0.75       25.21     24.13 o 
   9  10   1        5.00      -26.30     26.30 o 
  10  10   1        7.15       16.20     26.57 o 
  11  10   1       11.64       21.68     29.92 o 
 -10  11   1        5.25      -19.53     37.63 o 
  -9  11   1        0.64      -35.45     35.45 o 
  -8  11   1      109.98      208.83     36.50 o 
  -7  11   1      116.23      115.95     32.29 o 
  -6  11   1        3.34      -21.03     29.16 o 
  -5  11   1        0.05      -18.02     45.66 o 
  -4  11   1        4.72       18.02     39.65 o 
  -3  11   1        7.64      -11.41     26.56 o 
  -2  11   1       11.97       39.02     26.67 o 
  -1  11   1      127.12      101.83     39.65 o 
   0  11   1        4.16       -8.63     39.65 o 
   1  11   1       16.15       55.45     25.90 o 
   2  11   1       10.30       34.94     27.37 o 
   3  11   1        1.63       26.43     44.46 o 
   4  11   1      380.73      293.17     52.87 o 
   5  11   1        3.94        2.51     43.25 o 
   6  11   1        9.68      -12.41     30.59 o 
   7  11   1        4.13      -27.08     32.44 o 
   8  11   1        2.43      -19.21     31.00 o 
   9  11   1        0.53      -25.70     36.04 o 
  10  11   1       72.88       89.38     39.34 o 
  -8  12   1        0.62       -6.01     56.47 o 
  -7  12   1        8.70      -27.64     48.06 o 
  -6  12   1       55.06       90.11     48.06 o 
  -5  12   1       18.40       52.87     51.67 o 
  -4  12   1        1.82       -6.01     44.46 o 
  -3  12   1      197.98      228.29     50.46 o 
  -2  12   1       95.22       66.02     30.55 o 
  -1  12   1        1.48       -6.54     30.55 o 
   0  12   1       17.91       63.02     31.85 o 
   1  12   1       60.15       -0.61     43.25 o 
   2  12   1       70.12       56.47     48.06 o 
   3  12   1       18.78      -40.85     40.85 o 
   4  12   1       90.20       90.11     52.87 o 
   5  12   1        8.64       13.22     51.67 o 
   6  12   1       61.85      120.15     50.46 o 
   7  12   1        1.16      -26.43     52.87 o 
   8  12   1       60.54       56.42     37.35 o 
  -5  13   1      105.87       99.73     52.87 o 
  -4  13   1       79.74      150.19     57.67 o 
  -3  13   1       15.57       72.09     52.87 o 
  -2  13   1       58.66      129.76     52.87 o 
  -1  13   1        0.95      -32.70     32.70 o 
   0  13   1       23.39       74.00     40.85 o 
   1  13   1        2.21       37.25     51.67 o 
   2  13   1        3.78      -33.64     44.46 o 
   3  13   1       51.86       66.08     55.27 o 
   4  13   1        3.46      -52.87     52.87 o 
   5  13   1        9.13      -49.26     56.47 o 
 -17   0   2      555.24      575.34     36.77 o 
 -16   0   2      665.08      689.84     27.90 o 
 -15   0   2     1062.98     1114.44     33.48 o 
 -14   0   2      971.34      965.18     29.62 o 
 -13   0   2      281.83      269.11     18.12 o 
 -12   0   2        0.19        1.37     13.55 o 
 -11   0   2      211.22      204.42     11.83 o 
 -10   0   2     4431.97     4464.31     69.80 o 
  -9   0   2     2576.21     2527.46     42.37 o 
  -8   0   2     3763.52     3781.67     58.86 o 
  -7   0   2     1381.37     1475.40     39.06 o 
  -6   0   2       71.25       96.70      5.05 o 
  -5   0   2     1282.02     1221.50     23.32 o 
  -4   0   2     1645.92     1623.24     37.38 o 
  -3   0   2      586.49      691.66     13.44 o 
  -2   0   2     7422.56     7998.56    231.89 o 
  -1   0   2      114.96      153.80      8.41 o 
   0   0   2      501.62      507.04     16.82 o 
   1   0   2    11441.26    11795.69    169.73 o 
   2   0   2    81885.63    64936.98   1285.60 o 
   3   0   2   142890.39   115071.94   2586.98 o 
   4   0   2    31358.13    32724.51    537.19 o 
   5   0   2    10931.18    11634.30    168.39 o 
   6   0   2     1848.81     2199.05     41.28 o 
   7   0   2       54.22       43.17     10.75 o 
   8   0   2     2021.32     2099.37     36.04 o 
   9   0   2        2.53       -6.23      7.94 o 
  10   0   2      376.42      364.49     15.18 o 
  11   0   2     5912.60     5702.81    124.34 o 
  12   0   2      125.10      137.39     35.44 o 
  13   0   2     4806.61     4982.25    112.56 o 
  14   0   2     1109.66     1133.93     51.06 o 
  15   0   2     2263.04     2208.69     63.18 o 
  16   0   2      658.19      720.11     37.56 o 
 -17   1   2      498.13      515.80     21.14 o 
 -16   1   2       69.06       73.51     12.45 o 
 -15   1   2      183.00      177.49     12.76 o 
 -14   1   2      287.48      292.84     12.04 o 
 -13   1   2      295.32      294.49     10.91 o 
 -12   1   2      173.57      172.86      9.52 o 
 -11   1   2      136.56      123.58      7.19 o 
 -10   1   2      321.90      324.62     14.45 o 
  -9   1   2     6196.09     6249.76     78.10 o 
  -8   1   2     2936.43     2723.54     40.09 o 
  -7   1   2    13680.03    13509.98    175.78 o 
  -6   1   2     5996.44     5536.52     74.14 o 
  -5   1   2    17208.25    16965.34    243.42 o 
  -4   1   2     3270.54     3382.51     44.93 o 
  -3   1   2     1450.01     1609.98     22.25 o 
  -2   1   2     2014.54     2092.05     31.81 o 
  -1   1   2      183.30      209.23      6.47 o 
   0   1   2      210.53      257.15      4.80 o 
   1   1   2    13042.59    13555.78    158.14 o 
   2   1   2       11.36       15.29      1.99 o 
   3   1   2     5904.20     5926.80     60.88 o 
   4   1   2    13714.88    14138.51    143.17 o 
   5   1   2    11435.79    11709.83    112.40 o 
   6   1   2     2677.90     2564.92     28.50 o 
   7   1   2      228.40      200.22      6.32 o 
   8   1   2     1007.04     1070.15     18.97 o 
   9   1   2      588.13      531.64     11.81 o 
  10   1   2      153.16      131.53      8.71 o 
  11   1   2     1906.93     1880.41     31.71 o 
  12   1   2      442.00      458.92     16.70 o 
  13   1   2      692.39      668.61     21.58 o 
  14   1   2      106.19       99.84     14.46 o 
  15   1   2      301.47      300.16     18.12 o 
  16   1   2       30.29       -0.40     26.71 o 
 -17   2   2       69.86       79.41     18.51 o 
 -16   2   2        3.19      -15.79     15.79 o 
 -15   2   2       12.43        5.71     14.06 o 
 -14   2   2      120.66      110.71     15.76 o 
 -13   2   2      341.83      322.58     14.60 o 
 -12   2   2      554.89      517.39     16.00 o 
 -11   2   2      212.24      186.58     10.73 o 
 -10   2   2     1072.88     1040.48     20.55 o 
  -9   2   2     1063.94     1018.28     20.63 o 
  -8   2   2      155.08      113.69      8.29 o 
  -7   2   2      179.77      188.06      8.14 o 
  -6   2   2     3422.65     3756.17     52.26 o 
  -5   2   2     4187.92     4151.71     56.56 o 
  -4   2   2    12666.97    13141.98    141.75 o 
  -3   2   2     8936.61     9018.51    106.17 o 
  -2   2   2    23534.43    23345.99    299.32 o 
  -1   2   2     5203.51     5465.64     64.95 o 
   0   2   2     4230.77     4518.00     59.29 o 
   1   2   2     2468.03     2744.69     33.65 o 
   2   2   2     2384.55     2438.49     27.98 o 
   3   2   2      174.54      167.45      4.77 o 
   4   2   2       53.53       73.02      3.57 o 
   5   2   2     9591.36    10620.81    115.48 o 
   6   2   2     1635.17     1506.55     19.60 o 
   7   2   2     1974.33     1724.59     26.18 o 
   8   2   2     4783.85     4492.83     51.95 o 
   9   2   2     2981.61     2767.65     34.36 o 
  10   2   2     5900.01     5633.14     71.00 o 
  11   2   2      311.08      262.14     16.84 o 
  12   2   2      729.96      707.10     26.61 o 
  13   2   2       51.50       51.44     12.66 o 
  14   2   2       67.16       65.85     16.65 o 
  15   2   2       29.39       39.80     23.54 o 
  16   2   2      216.57      216.98     19.31 o 
 -17   3   2      140.05      175.27     29.65 o 
 -16   3   2      225.90      203.17     24.67 o 
 -15   3   2      429.16      442.66     20.18 o 
 -14   3   2     1340.85     1291.89     38.69 o 
 -13   3   2       27.75       -2.90     11.76 o 
 -12   3   2     2901.43     2758.56     41.53 o 
 -11   3   2     2154.78     2037.53     32.63 o 
 -10   3   2     6558.56     6409.42     81.53 o 
  -9   3   2     2627.13     2456.65     53.59 o 
  -8   3   2     1419.81     1409.80     24.59 o 
  -7   3   2      302.43      261.60      7.27 o 
  -6   3   2     1363.56     1328.72     16.82 o 
  -5   3   2     1021.62      859.29     16.54 o 
  -4   3   2     5742.92     5837.51     60.71 o 
  -3   3   2     7494.66     7322.03     87.92 o 
  -2   3   2     2825.66     2474.91     29.03 o 
  -1   3   2     8694.34     8155.90     97.16 o 
   0   3   2    15084.34    14898.51    150.43 o 
   1   3   2    29037.89    29256.96    371.93 o 
   2   3   2       49.48       92.48      5.17 o 
   3   3   2     5397.81     5607.64     62.47 o 
   4   3   2     2127.66     2374.39     30.52 o 
   5   3   2        0.10        3.06      4.58 o 
   6   3   2        8.98        3.69      4.16 o 
   7   3   2       33.90       44.95      5.18 o 
   8   3   2      299.24      317.13     10.17 o 
   9   3   2       27.52       12.35      6.10 o 
  10   3   2       42.94       42.41      7.97 o 
  11   3   2       34.44       21.47      9.42 o 
  12   3   2      114.98       89.45     14.12 o 
  13   3   2        1.67        5.47     12.97 o 
  14   3   2       37.66       24.33     14.83 o 
  15   3   2      151.56      151.86     17.11 o 
  16   3   2      403.87      463.53     26.84 o 
 -16   4   2        1.35       36.65     27.09 o 
 -15   4   2       64.14       52.35     18.68 o 
 -14   4   2      165.74      224.59     20.46 o 
 -13   4   2       19.11       31.16     12.90 o 
 -12   4   2      483.77      456.12     11.07 o 
 -11   4   2        8.08       16.77      6.24 o 
 -10   4   2      465.94      397.21     13.86 o 
  -9   4   2      235.66      220.61      7.09 o 
  -8   4   2      775.01      782.33     17.04 o 
  -7   4   2      544.09      587.14     20.55 o 
  -6   4   2       11.96        3.79      4.44 o 
  -5   4   2       28.81       23.21      4.24 o 
  -4   4   2       55.94       58.19      4.79 o 
  -3   4   2     2461.60     2837.02     36.84 o 
  -2   4   2        1.73        7.35      3.81 o 
  -1   4   2       61.62       37.64      3.87 o 
   0   4   2      881.78      946.21     13.48 o 
   1   4   2        6.16        6.47      4.60 o 
   2   4   2      367.24      325.79     10.45 o 
   3   4   2      280.27      277.98     13.89 o 
   4   4   2      436.40      461.74     12.30 o 
   5   4   2      120.18       96.80      5.68 o 
   6   4   2      393.75      387.01      9.29 o 
   7   4   2       24.37       27.38      5.63 o 
   8   4   2      347.55      327.74     13.30 o 
   9   4   2      436.35      452.12     11.53 o 
  10   4   2      764.62      738.18     22.37 o 
  11   4   2      569.38      506.71     18.04 o 
  12   4   2      155.73      162.52     14.83 o 
  13   4   2       62.48       84.80     13.70 o 
  14   4   2       14.97       18.30     14.60 o 
  15   4   2       11.97       39.21     27.57 o 
  16   4   2        5.85      -13.42     16.41 o 
 -16   5   2       26.35       49.26     27.99 o 
 -15   5   2      236.23      241.26     25.49 o 
 -14   5   2      884.07      834.10     29.88 o 
 -13   5   2      479.93      526.65     19.55 o 
 -12   5   2      489.30      492.30     25.56 o 
 -11   5   2      471.05      464.19     14.50 o 
 -10   5   2     1296.38     1259.45     30.92 o 
  -9   5   2       17.74       25.04      7.93 o 
  -8   5   2      494.65      495.48     17.73 o 
  -7   5   2      589.74      616.12     12.05 o 
  -6   5   2       93.59      104.65      6.07 o 
  -5   5   2      105.64      105.20      7.26 o 
  -4   5   2      121.24      138.71     16.47 o 
  -3   5   2      886.98      886.60     15.70 o 
  -2   5   2      642.55      572.32     11.97 o 
  -1   5   2    14802.24    15977.31    188.39 o 
   0   5   2      186.80      178.26      6.68 o 
   1   5   2     3807.21     3992.11     50.12 o 
   2   5   2        8.46       12.86      6.40 o 
   3   5   2      318.88      377.84     11.21 o 
   4   5   2     3337.35     3460.64     49.39 o 
   5   5   2     1200.59     1360.62     21.20 o 
   6   5   2        5.54        1.63      7.97 o 
   7   5   2      207.24      252.16     11.16 o 
   8   5   2       17.41       13.75     10.23 o 
   9   5   2      121.68      116.01     12.37 o 
  10   5   2      760.74      684.20     21.81 o 
  11   5   2       60.16       22.09     14.22 o 
  12   5   2       22.36       27.96     16.13 o 
  13   5   2        1.32       -8.33     14.00 o 
  14   5   2       20.26       50.82     16.44 o 
  15   5   2        0.46      -17.07     17.07 o 
 -16   6   2       26.80       60.67     28.01 o 
 -15   6   2       48.21       92.75     26.14 o 
 -14   6   2       13.40       -2.16     22.74 o 
 -13   6   2      356.57      326.32     34.43 o 
 -12   6   2      119.48      145.85     19.67 o 
 -11   6   2      218.75      254.23     19.43 o 
 -10   6   2      423.46      467.39     16.86 o 
  -9   6   2     1016.58     1058.12     33.00 o 
  -8   6   2      135.04      173.86     10.19 o 
  -7   6   2      223.01      213.36     10.32 o 
  -6   6   2       67.20       62.35      8.35 o 
  -5   6   2      866.89      836.50     26.33 o 
  -4   6   2       36.72       44.91     10.77 o 
  -3   6   2     2289.21     2331.94     35.96 o 
  -2   6   2     1231.58     1101.71     20.79 o 
  -1   6   2     1135.75     1172.71     19.54 o 
   0   6   2      486.53      526.40     11.73 o 
   1   6   2      306.47      391.68      9.96 o 
   2   6   2       30.37       48.43      8.18 o 
   3   6   2      449.17      441.99     13.50 o 
   4   6   2      160.49      197.19     10.71 o 
   5   6   2      334.98      329.65     14.34 o 
   6   6   2     1708.99     1764.89     35.18 o 
   7   6   2      734.27      758.71     44.74 o 
   8   6   2     1287.31     1312.34     41.10 o 
   9   6   2     2071.50     1992.12     48.91 o 
  10   6   2       78.14      118.67     14.81 o 
  11   6   2      111.05       95.98     15.01 o 
  12   6   2       50.49       67.50     15.44 o 
  13   6   2      186.70      112.78     20.12 o 
  14   6   2        2.79       -9.18     17.52 o 
  15   6   2        0.83      -18.16     18.16 o 
 -15   7   2        5.48       -4.81     27.19 o 
 -14   7   2        8.63      -23.26     23.26 o 
 -13   7   2      241.60      220.93     26.69 o 
 -12   7   2       52.76       61.82     22.13 o 
 -11   7   2       89.88       94.14     22.04 o 
 -10   7   2       17.08       37.32     19.67 o 
  -9   7   2      297.26      295.89     22.74 o 
  -8   7   2       16.91       34.48     17.66 o 
  -7   7   2      224.84      257.74     15.43 o 
  -6   7   2      742.26      722.11     24.45 o 
  -5   7   2      219.17      198.40     11.02 o 
  -4   7   2      505.18      521.46     18.02 o 
  -3   7   2       51.60       46.58      8.44 o 
  -2   7   2     2285.09     2208.92     35.24 o 
  -1   7   2      226.77      186.51      9.97 o 
   0   7   2     1778.15     1650.69     28.60 o 
   1   7   2      627.13      670.41     14.70 o 
   2   7   2      612.98      595.18     17.23 o 
   3   7   2       54.28       65.64      9.60 o 
   4   7   2     1319.13     1276.84     25.69 o 
   5   7   2      358.14      327.32     13.88 o 
   6   7   2      609.35      615.51     21.09 o 
   7   7   2      944.84      895.80     25.98 o 
   8   7   2       11.20       21.07     13.62 o 
   9   7   2       10.25        0.12     13.58 o 
  10   7   2       57.49      101.70     28.14 o 
  11   7   2      181.03      169.69     18.90 o 
  12   7   2        2.95       32.36     16.17 o 
  13   7   2       74.73       52.86     18.14 o 
  14   7   2       17.98       13.62     18.86 o 
 -14   8   2       18.87       35.25     34.36 o 
 -13   8   2       55.53      108.06     46.71 o 
 -12   8   2      125.47      126.36     26.45 o 
 -11   8   2      135.65       95.09     28.36 o 
 -10   8   2       95.75       51.50     21.94 o 
  -9   8   2      124.80       77.09     20.74 o 
  -8   8   2       43.16       -2.01     24.45 o 
  -7   8   2      521.01      464.22     24.34 o 
  -6   8   2       11.51       26.65     13.39 o 
  -5   8   2       52.04       36.89     13.10 o 
  -4   8   2     2173.67     2157.95     41.95 o 
  -3   8   2     1091.06     1133.64     23.78 o 
  -2   8   2      175.65      199.81     11.82 o 
  -1   8   2      560.04      596.60     19.26 o 
   0   8   2      778.01      852.99     28.10 o 
   1   8   2     1051.54     1138.01     27.25 o 
   2   8   2      540.59      617.27     18.67 o 
   3   8   2      372.15      390.43     21.39 o 
   4   8   2      531.94      553.31     22.77 o 
   5   8   2       21.52       14.55     13.04 o 
   6   8   2      157.28      145.40     22.38 o 
   7   8   2      129.64       81.50     15.88 o 
   8   8   2      563.12      498.81     23.07 o 
   9   8   2        3.97      -15.96     15.96 o 
  10   8   2      277.31      260.71     34.51 o 
  11   8   2      249.14      276.76     21.25 o 
  12   8   2      148.36      182.22     20.74 o 
  13   8   2       60.27       79.02     20.88 o 
 -13   9   2       86.99       80.64     29.09 o 
 -12   9   2       81.32      108.78     29.02 o 
 -11   9   2        2.21       11.19     24.83 o 
 -10   9   2       42.85      -23.91     24.32 o 
  -9   9   2        3.79      -13.14     21.20 o 
  -8   9   2      380.60      393.82     51.04 o 
  -7   9   2      173.87      241.41     22.92 o 
  -6   9   2      339.94      450.66     25.77 o 
  -5   9   2     1296.98     1542.93     62.09 o 
  -4   9   2       49.86       39.64     17.14 o 
  -3   9   2      137.56       87.45     17.10 o 
  -2   9   2       94.48       94.88     16.52 o 
  -1   9   2       46.78       43.07     14.38 o 
   0   9   2       51.12       36.51     14.23 o 
   1   9   2       20.50       20.64     15.68 o 
   2   9   2        0.86      -15.35     15.35 o 
   3   9   2        1.85       -6.18     13.43 o 
   4   9   2      302.55      371.42     24.11 o 
   5   9   2        8.43       -1.20     14.96 o 
   6   9   2      274.90      271.50     20.97 o 
   7   9   2       13.49        9.64     16.46 o 
   8   9   2       82.29       27.89     17.80 o 
   9   9   2       28.32       -1.53     17.18 o 
  10   9   2       65.82       33.78     19.31 o 
  11   9   2      185.59      214.41     22.18 o 
  12   9   2      101.70      115.92     22.30 o 
 -12  10   2       13.47       38.91     29.49 o 
 -11  10   2       32.12       39.36     26.66 o 
 -10  10   2        2.50      -19.48     24.21 o 
  -9  10   2        6.98      -18.47     23.44 o 
  -8  10   2       31.72       43.66     23.45 o 
  -7  10   2       27.56      -26.67     26.67 o 
  -6  10   2      174.72      178.20     29.08 o 
  -5  10   2      107.23       66.40     65.48 o 
  -4  10   2     1649.47     1677.52     56.40 o 
  -3  10   2      171.91      145.65     25.32 o 
  -2  10   2      293.60      318.61     31.84 o 
  -1  10   2       91.68       57.50     24.03 o 
   0  10   2       43.84       20.95     24.20 o 
   1  10   2       89.56       56.73     18.03 o 
   2  10   2      119.49      149.85     19.96 o 
   3  10   2       18.66        3.53     18.56 o 
   4  10   2      221.38      206.47     29.08 o 
   5  10   2       85.97       61.77     21.15 o 
   6  10   2       19.25       14.60     21.15 o 
   7  10   2       16.82      -21.04     21.04 o 
   8  10   2      143.84      148.32     24.92 o 
   9  10   2        2.54        7.32     23.38 o 
  10  10   2      230.67      165.06     25.49 o 
  11  10   2       97.38      119.71     24.06 o 
 -10  11   2       29.66       52.08     36.50 o 
  -9  11   2       57.76       35.83     35.92 o 
  -8  11   2      191.64      252.61     37.27 o 
  -7  11   2        3.27       31.24     46.86 o 
  -6  11   2       38.59       16.82     43.25 o 
  -5  11   2      108.80       81.70     43.25 o 
  -4  11   2       17.78       -6.97     25.82 o 
  -3  11   2       46.36       27.19     39.05 o 
  -2  11   2      156.93      167.13     52.87 o 
  -1  11   2        0.49        7.21     28.04 o 
   0  11   2       44.80       76.64     29.23 o 
   1  11   2       14.82       20.47     34.24 o 
   2  11   2       11.71       27.62     25.82 o 
   3  11   2       13.38       73.29     39.65 o 
   4  11   2       48.04       82.25     29.72 o 
   5  11   2       50.25       -3.41     29.30 o 
   6  11   2       22.84       -0.67     31.00 o 
   7  11   2       18.06       50.59     33.55 o 
   8  11   2        4.45       72.74     34.80 o 
   9  11   2       68.12      105.21     38.97 o 
  10  11   2       13.57       10.81     55.27 o 
  -8  12   2       61.42       73.29     55.27 o 
  -7  12   2        5.23      -24.03     49.26 o 
  -6  12   2        0.87      -51.67     51.67 o 
  -5  12   2       10.76       32.44     45.66 o 
  -4  12   2        8.14       15.62     49.26 o 
  -3  12   2       21.82        5.41     28.89 o 
  -2  12   2       81.77       93.66     44.46 o 
  -1  12   2       36.06      -22.23     29.74 o 
   0  12   2       18.42      -29.70     29.70 o 
   1  12   2       48.24       38.98     30.79 o 
   2  12   2       82.94       60.08     43.25 o 
   3  12   2       78.01       42.05     44.46 o 
   4  12   2       60.42       16.82     44.46 o 
   5  12   2       36.24       75.70     49.26 o 
   6  12   2       37.47       46.86     55.27 o 
   7  12   2       34.92      -32.29     33.55 o 
   8  12   2        4.10       60.08     56.47 o 
  -6  13   2       14.78       20.43     54.07 o 
  -5  13   2       47.42       21.63     51.67 o 
  -4  13   2       11.95       12.02     48.06 o 
  -3  13   2       59.63       19.22     52.87 o 
  -2  13   2       80.47       94.46     34.40 o 
  -1  13   2      101.48       98.15     35.25 o 
   0  13   2      131.60       57.69     35.19 o 
   1  13   2       39.05        7.21     45.66 o 
   2  13   2      157.01      153.80     51.67 o 
   3  13   2        4.37       -8.41     54.07 o 
   4  13   2       62.77       14.42     56.47 o 
   5  13   2       11.12       -1.20     51.67 o 
 -17   1   3      358.19      377.88     19.97 o 
 -16   1   3      444.17      451.78     18.18 o 
 -15   1   3      814.05      771.98     19.06 o 
 -14   1   3      441.89      438.87     14.21 o 
 -13   1   3     1320.11     1264.01     21.53 o 
 -12   1   3      316.82      316.47     10.37 o 
 -11   1   3       21.76       20.23      6.30 o 
 -10   1   3     4004.48     4145.14     54.74 o 
  -9   1   3     3533.91     3526.22     53.68 o 
  -8   1   3     5567.79     5592.92     76.47 o 
  -7   1   3    11964.30    12194.69    157.14 o 
  -6   1   3     9743.42     9574.19    123.63 o 
  -5   1   3    16323.75    16409.86    190.30 o 
  -4   1   3     9412.76     9287.62    119.45 o 
  -3   1   3    13467.14    13989.44    178.23 o 
  -2   1   3     8196.64     8627.39    124.73 o 
  -1   1   3     1498.85     1650.83     45.61 o 
   0   1   3    42522.00    40915.16    517.81 o 
   1   1   3     3665.17     3738.85     49.27 o 
   2   1   3     3767.40     3751.95     45.33 o 
   3   1   3      194.02      271.91      6.15 o 
   4   1   3     4503.61     4599.85     48.05 o 
   5   1   3    13602.27    13637.89    138.57 o 
   6   1   3     2704.53     2435.64     29.25 o 
   7   1   3     4611.42     4671.99     58.16 o 
   8   1   3     2726.67     2749.50     36.67 o 
   9   1   3      518.60      554.04     13.31 o 
  10   1   3       57.49       68.41      8.99 o 
  11   1   3      988.62      917.26     23.60 o 
  12   1   3      435.39      420.62     16.93 o 
  13   1   3       16.40       17.90     13.09 o 
  14   1   3        4.95        7.07     14.16 o 
  15   1   3        4.87       -9.96     17.00 o 
  16   1   3       91.10      111.87     17.76 o 
 -17   2   3      468.43      495.08     23.41 o 
 -16   2   3      350.56      372.57     20.20 o 
 -15   2   3     1041.99     1026.53     36.33 o 
 -14   2   3     1667.61     1731.91     31.72 o 
 -13   2   3      224.08      230.72     13.72 o 
 -12   2   3     3129.79     3104.99     44.92 o 
 -11   2   3      447.29      434.93     18.90 o 
 -10   2   3        0.84       -8.70      8.70 o 
  -9   2   3      447.93      477.14     12.55 o 
  -8   2   3       65.55      101.56      7.80 o 
  -7   2   3      475.19      504.39     11.53 o 
  -6   2   3       37.93       52.23      6.81 o 
  -5   2   3      955.00     1111.03     17.67 o 
  -4   2   3     3403.21     3629.48     48.68 o 
  -3   2   3     5010.36     5214.07     62.62 o 
  -2   2   3       33.09       39.31      3.71 o 
  -1   2   3     4465.53     4981.39     59.70 o 
   0   2   3     3033.83     3298.82     37.14 o 
   1   2   3     1104.55     1279.45     15.79 o 
   2   2   3    12673.51    12995.65    152.20 o 
   3   2   3     4550.15     4311.47     57.40 o 
   4   2   3    13125.64    13283.05    154.95 o 
   5   2   3    21852.49    22801.03    264.24 o 
   6   2   3     1219.31     1117.21     20.78 o 
   7   2   3      885.53      909.28     15.87 o 
   8   2   3      365.47      404.14     12.42 o 
   9   2   3      109.10      105.07      8.79 o 
  10   2   3      749.92      693.72     17.86 o 
  11   2   3       18.16       -2.76      9.56 o 
  12   2   3      468.53      500.36     20.62 o 
  13   2   3      449.63      460.32     18.67 o 
  14   2   3      616.48      615.97     22.74 o 
  15   2   3      430.60      528.95     23.99 o 
  16   2   3      530.57      668.56     59.31 o 
 -17   3   3        1.81       -3.13     23.57 o 
 -16   3   3       24.06       58.38     17.20 o 
 -15   3   3        6.50        8.12     14.97 o 
 -14   3   3      104.38       98.64     14.97 o 
 -13   3   3     1312.22     1281.68     26.48 o 
 -12   3   3      649.62      650.82     18.39 o 
 -11   3   3     5024.16     4974.65     65.99 o 
 -10   3   3     2722.07     2548.58     40.71 o 
  -9   3   3      176.05      172.63     10.72 o 
  -8   3   3      264.18      290.67      7.37 o 
  -7   3   3     2435.53     2533.88     33.98 o 
  -6   3   3       56.12      130.34      5.50 o 
  -5   3   3     3654.68     3621.44     42.30 o 
  -4   3   3     3229.34     3182.16     37.30 o 
  -3   3   3     1154.63     1099.85     21.79 o 
  -2   3   3     3668.57     3919.54     48.35 o 
  -1   3   3     1454.26     1518.50     20.56 o 
   0   3   3    26020.70    26525.72    284.45 o 
   1   3   3    25886.84    26878.78    313.21 o 
   2   3   3       46.73       65.46      5.34 o 
   3   3   3     6176.94     6968.00     77.27 o 
   4   3   3     5141.12     5737.91    114.09 o 
   5   3   3       57.59       90.73      5.82 o 
   6   3   3     1829.13     1851.65     30.00 o 
   7   3   3     1242.01     1301.04     20.52 o 
   8   3   3      598.55      627.41     14.33 o 
   9   3   3        1.55       40.36     10.12 o 
  10   3   3      419.67      418.06     14.41 o 
  11   3   3      203.92      195.32     12.54 o 
  12   3   3      535.83      564.16     26.88 o 
  13   3   3      298.26      298.56     19.12 o 
  14   3   3      187.61      190.83     27.70 o 
  15   3   3       50.07       72.14     17.58 o 
  16   3   3      147.84      126.51     19.46 o 
 -17   4   3       67.73      122.16     25.44 o 
 -16   4   3       12.82       34.78     22.59 o 
 -15   4   3        9.90       28.18     18.78 o 
 -14   4   3       14.95       33.52     14.82 o 
 -13   4   3      174.58      154.26     13.62 o 
 -12   4   3        1.34       -2.92     11.19 o 
 -11   4   3      951.78      988.94     19.41 o 
 -10   4   3     3345.23     3457.15     66.86 o 
  -9   4   3     1704.67     1706.61     24.46 o 
  -8   4   3     1485.46     1488.83     21.91 o 
  -7   4   3     6956.96     7253.29     82.18 o 
  -6   4   3      229.67      223.48      7.57 o 
  -5   4   3      151.39      129.64      8.53 o 
  -4   4   3     5503.41     5601.65     63.58 o 
  -3   4   3     3350.47     3036.06     36.23 o 
  -2   4   3    10800.19    10871.89    119.42 o 
  -1   4   3      697.71      586.51     10.11 o 
   0   4   3     4902.01     4785.50     50.40 o 
   1   4   3       11.40       15.19      5.07 o 
   2   4   3      152.79      185.97      7.28 o 
   3   4   3     1293.04     1288.69     21.13 o 
   4   4   3     1695.73     1725.13     21.91 o 
   5   4   3       29.02       31.52      6.40 o 
   6   4   3       57.72       63.75      6.37 o 
   7   4   3     2012.05     2070.25     29.43 o 
   8   4   3     1421.27     1420.07     22.91 o 
   9   4   3     5471.49     5209.43     82.00 o 
  10   4   3     1146.88     1096.70     31.74 o 
  11   4   3     2573.94     2298.92     43.50 o 
  12   4   3      883.31      866.62     30.52 o 
  13   4   3      334.60      363.68     25.96 o 
  14   4   3       12.39       -8.92     17.96 o 
  15   4   3       72.67       54.83     28.78 o 
 -16   5   3       52.34       23.49     21.44 o 
 -15   5   3        0.86      -19.34     19.34 o 
 -14   5   3        6.19      -14.84     18.04 o 
 -13   5   3       95.13       67.72     20.29 o 
 -12   5   3      628.79      612.85     23.76 o 
 -11   5   3      804.73      805.11     22.74 o 
 -10   5   3      611.55      622.62     20.06 o 
  -9   5   3     1401.53     1342.19     21.57 o 
  -8   5   3       30.73       24.34      7.34 o 
  -7   5   3       99.20      105.65     10.15 o 
  -6   5   3      249.39      268.76      8.67 o 
  -5   5   3     2259.15     2438.88     31.03 o 
  -4   5   3      599.37      592.79     13.03 o 
  -3   5   3      680.45      671.40     18.09 o 
  -2   5   3     2936.33     2990.95     36.02 o 
  -1   5   3     2797.04     2554.02     31.22 o 
   0   5   3      408.02      256.60      7.44 o 
   1   5   3     9603.05     9491.60    124.67 o 
   2   5   3     7669.48     7218.09     96.31 o 
   3   5   3     4536.23     4698.29     65.01 o 
   4   5   3       76.77      109.12      7.94 o 
   5   5   3      178.82      207.56     10.74 o 
   6   5   3     1042.26     1101.16     25.41 o 
   7   5   3     1670.51     1639.27     33.00 o 
   8   5   3       59.42       74.04     14.74 o 
   9   5   3       33.76       33.78     11.63 o 
  10   5   3      100.61      132.40     26.19 o 
  11   5   3       39.49       65.45     13.71 o 
  12   5   3      151.99      171.95     15.81 o 
  13   5   3      309.11      291.94     28.97 o 
  14   5   3        0.79      -17.16     17.16 o 
  15   5   3        6.97       -3.33     18.25 o 
 -16   6   3       22.70       19.08     27.02 o 
 -15   6   3       25.01       25.29     24.33 o 
 -14   6   3      134.65      138.84     32.78 o 
 -13   6   3       17.54       33.04     20.11 o 
 -12   6   3      265.13      282.47     23.41 o 
 -11   6   3      107.63       80.82     16.84 o 
 -10   6   3       76.88       35.83     15.32 o 
  -9   6   3     3086.99     2915.18     47.19 o 
  -8   6   3       19.43       36.30     10.80 o 
  -7   6   3      779.86      728.79     16.89 o 
  -6   6   3      453.43      426.39     12.65 o 
  -5   6   3       49.55       43.48      7.56 o 
  -4   6   3     1500.47     1687.86     26.07 o 
  -3   6   3      219.39      265.65      9.33 o 
  -2   6   3     2039.30     2104.74     30.20 o 
  -1   6   3       11.60       11.69      5.78 o 
   0   6   3      286.97      381.29      9.45 o 
   1   6   3     1894.14     2041.61     41.11 o 
   2   6   3     3768.98     3700.32     53.46 o 
   3   6   3      182.65      239.20     20.19 o 
   4   6   3     1839.60     1859.15     33.88 o 
   5   6   3       14.26        9.36      7.69 o 
   6   6   3     1612.47     1628.33     33.52 o 
   7   6   3     1475.96     1470.43     31.57 o 
   8   6   3       82.27       63.62     12.32 o 
   9   6   3      128.49      133.75     14.53 o 
  10   6   3       71.53       99.28     14.68 o 
  11   6   3        2.49       -1.91     14.08 o 
  12   6   3       14.21       15.77     18.38 o 
  13   6   3      101.17      100.23     17.17 o 
  14   6   3      135.43      153.28     20.44 o 
  15   6   3       95.56       59.01     23.43 o 
 -15   7   3       54.55      -20.79     26.25 o 
 -14   7   3      278.85      304.28     28.60 o 
 -13   7   3       35.66       19.89     24.05 o 
 -12   7   3        8.89        3.04     22.06 o 
 -11   7   3       69.91       81.74     18.28 o 
 -10   7   3        1.60       12.22     15.59 o 
  -9   7   3      145.34      132.31     20.81 o 
  -8   7   3       63.38       41.79     17.69 o 
  -7   7   3     1207.86     1193.25     26.70 o 
  -6   7   3      239.91      306.94     20.86 o 
  -5   7   3     1476.52     1582.86     26.34 o 
  -4   7   3      642.33      692.85     23.95 o 
  -3   7   3      598.53      651.03     26.01 o 
  -2   7   3      237.70      287.55     11.80 o 
  -1   7   3      538.95      540.93     13.82 o 
   0   7   3      205.04      289.53      9.87 o 
   1   7   3      421.08      410.25     18.45 o 
   2   7   3      474.81      538.03     21.96 o 
   3   7   3      284.44      267.69     16.61 o 
   4   7   3     1499.26     1549.96     28.42 o 
   5   7   3       78.68      103.01     13.04 o 
   6   7   3      347.73      339.21     19.25 o 
   7   7   3       63.35       55.73     13.69 o 
   8   7   3       11.00       18.58     13.48 o 
   9   7   3      216.23      165.12     16.65 o 
  10   7   3       36.97       41.21     15.47 o 
  11   7   3        6.31        5.17     16.51 o 
  12   7   3       14.43       15.54     16.69 o 
  13   7   3      180.31      167.22     35.38 o 
  14   7   3      264.45      253.00     21.96 o 
 -14   8   3        1.71      -13.43     27.58 o 
 -13   8   3        0.99      -24.83     24.83 o 
 -12   8   3      161.35      236.80     28.80 o 
 -11   8   3       21.16       51.15     23.08 o 
 -10   8   3      142.20      182.16     23.63 o 
  -9   8   3        2.74      -15.58     18.35 o 
  -8   8   3      215.58      196.57     22.83 o 
  -7   8   3       42.72       51.26     15.10 o 
  -6   8   3      369.86      376.88     21.50 o 
  -5   8   3       29.19       44.52     20.29 o 
  -4   8   3      253.97      241.16     12.52 o 
  -3   8   3      126.68      131.70     12.81 o 
  -2   8   3      667.54      688.19     20.89 o 
  -1   8   3      899.28      892.75     22.94 o 
   0   8   3        8.26       -8.93     11.05 o 
   1   8   3       40.61       40.82     12.41 o 
   2   8   3      105.15       92.00     12.48 o 
   3   8   3      303.28      327.77     14.40 o 
   4   8   3      110.72       84.64     14.38 o 
   5   8   3      147.16      192.09     16.46 o 
   6   8   3        1.18      -13.80     13.80 o 
   7   8   3      770.59      629.87     26.63 o 
   8   8   3      419.48      449.22     31.22 o 
   9   8   3        0.21       -6.18     16.24 o 
  10   8   3      175.73      160.58     19.23 o 
  11   8   3       38.03       10.50     20.98 o 
  12   8   3        9.55      -11.15     19.38 o 
  13   8   3       18.37        6.89     22.37 o 
 -13   9   3       21.70       32.42     29.74 o 
 -12   9   3        1.47      -19.85     25.96 o 
 -11   9   3        6.19       -8.51     25.90 o 
 -10   9   3        9.37        0.21     24.20 o 
  -9   9   3       36.74       63.24     26.16 o 
  -8   9   3       36.72       33.12     21.52 o 
  -7   9   3       58.35       28.20     20.26 o 
  -6   9   3      686.22      721.00     28.96 o 
  -5   9   3      128.51      109.33     15.95 o 
  -4   9   3      275.02      315.70     21.12 o 
  -3   9   3       58.67       74.00     16.54 o 
  -2   9   3      160.68      214.07     23.94 o 
  -1   9   3      186.42      205.25     17.78 o 
   0   9   3      308.36      269.35     18.91 o 
   1   9   3        9.14       -8.85     13.27 o 
   2   9   3       73.00       65.78     13.87 o 
   3   9   3      217.38      255.83     17.69 o 
   4   9   3      208.27      163.33     18.80 o 
   5   9   3      108.45       97.45     18.21 o 
   6   9   3       34.15       38.56     17.69 o 
   7   9   3       57.49       55.99     17.20 o 
   8   9   3      114.92      142.33     18.98 o 
   9   9   3       28.16       55.46     19.40 o 
  10   9   3       74.82       70.01     19.97 o 
  11   9   3       49.17       25.64     20.92 o 
  12   9   3       61.43       34.28     21.24 o 
 -12  10   3       24.77       32.20     30.09 o 
 -11  10   3       42.36       53.14     28.99 o 
 -10  10   3       72.79       29.96     26.54 o 
  -9  10   3       39.23       41.93     23.83 o 
  -8  10   3      109.22      135.55     37.61 o 
  -7  10   3       53.90      100.95     33.64 o 
  -6  10   3      379.76      412.82     63.68 o 
  -5  10   3        3.29       13.22     19.43 o 
  -4  10   3       14.42      -23.74     23.74 o 
  -3  10   3      554.02      634.58     36.10 o 
  -2  10   3      192.54      175.14     27.52 o 
  -1  10   3       21.54      -19.44     39.65 o 
   0  10   3        8.74        0.45     22.89 o 
   1  10   3      169.10      229.55     31.42 o 
   2  10   3       23.88       52.73     23.25 o 
   3  10   3      453.63      539.11     26.85 o 
   4  10   3       70.44       55.85     24.21 o 
   5  10   3        1.68        0.01     19.97 o 
   6  10   3       95.02       82.51     26.81 o 
   7  10   3       28.02       18.78     22.73 o 
   8  10   3       75.39       32.65     23.60 o 
   9  10   3       14.11        0.60     24.28 o 
  10  10   3       11.32       16.32     22.14 o 
  11  10   3        0.47        1.52     25.49 o 
 -11  11   3        8.18        9.61     52.87 o 
 -10  11   3       99.40       76.73     83.51 o 
  -9  11   3       19.78       57.88     33.86 o 
  -8  11   3       27.76      -28.75     30.79 o 
  -7  11   3        4.46      -43.25     44.46 o 
  -6  11   3      189.30      219.88     55.27 o 
  -5  11   3       14.38      -39.65     39.65 o 
  -4  11   3      108.24      140.20     41.45 o 
  -3  11   3       14.85       30.69     27.69 o 
  -2  11   3       17.37        9.61     26.34 o 
  -1  11   3      162.65      152.61     29.70 o 
   0  11   3        1.04      -13.22     26.30 o 
   1  11   3        3.33        6.64     31.84 o 
   2  11   3      163.74      104.53     40.85 o 
   3  11   3       21.43       52.18     26.67 o 
   4  11   3       53.26       55.40     27.52 o 
   5  11   3        0.23       15.48     31.84 o 
   6  11   3       87.56      158.73     34.80 o 
   7  11   3        0.64      -28.08     32.39 o 
   8  11   3       98.47       50.69     25.27 o 
   9  11   3        0.06      -17.47     25.91 o 
  -8  12   3       36.63        8.41     57.67 o 
  -7  12   3       29.74      -24.03     50.46 o 
  -6  12   3       15.05       26.43     55.27 o 
  -5  12   3        0.57       -8.41     51.67 o 
  -4  12   3       27.39       27.64     51.67 o 
  -3  12   3        3.87        6.77     30.15 o 
  -2  12   3        9.08        8.44     30.15 o 
  -1  12   3      201.95      157.26     33.95 o 
   0  12   3        0.16       -3.12     29.30 o 
   1  12   3       28.10      -21.63     45.66 o 
   2  12   3       33.89       60.08     43.25 o 
   3  12   3        1.92       -4.81     42.05 o 
   4  12   3        1.46      -46.86     46.86 o 
   5  12   3        0.69       16.82     45.66 o 
   6  12   3       54.28       68.13     37.27 o 
   7  12   3        0.26        0.42     37.63 o 
   8  12   3        6.61       40.85     55.27 o 
  -6  13   3        0.19       -6.01     54.07 o 
  -5  13   3        0.19      -49.26     49.26 o 
  -4  13   3       76.38       88.91     58.87 o 
  -3  13   3       16.63       15.62     52.87 o 
  -2  13   3       81.20       69.06     35.56 o 
  -1  13   3      246.02      282.44     39.93 o 
   0  13   3       25.10      -40.85     40.85 o 
   1  13   3      157.78      233.10     51.67 o 
   2  13   3       23.13      -50.46     50.46 o 
   3  13   3      233.89      206.66     55.27 o 
   4  13   3        5.63       -3.60     50.46 o 
 -17   0   4      472.87      429.82     25.69 o 
 -16   0   4      344.45      368.38     21.07 o 
 -15   0   4     3055.40     2963.35     90.72 o 
 -14   0   4     2498.06     2424.83     52.52 o 
 -13   0   4     6613.73     6402.64    114.28 o 
 -12   0   4     1856.37     1802.00     32.79 o 
 -11   0   4     6066.81     6020.14     90.65 o 
 -10   0   4     2668.06     2508.16     45.48 o 
  -9   0   4     2599.57     2625.62     47.09 o 
  -8   0   4     4131.63     4770.82     80.70 o 
  -7   0   4        8.79       24.15      8.81 o 
  -6   0   4       38.75       47.93      5.06 o 
  -5   0   4      400.01      544.84     21.11 o 
  -4   0   4      834.69      801.96     20.18 o 
  -3   0   4     2718.61     2512.39     78.10 o 
  -2   0   4    43408.46    41569.18   1190.71 o 
  -1   0   4      148.40      122.56      9.61 o 
   0   0   4    22991.89    22827.76    454.30 o 
   1   0   4      239.69      239.52      8.31 o 
   2   0   4     1172.22     1228.94     24.00 o 
   3   0   4      129.24       91.17      6.04 o 
   4   0   4     3766.36     3791.66     66.27 o 
   5   0   4     9562.50     9612.36    161.74 o 
   6   0   4    38206.91    39541.88    651.11 o 
   7   0   4     3396.77     3431.60     62.47 o 
   8   0   4      189.01      187.37     17.83 o 
   9   0   4     3649.32     3565.10     92.28 o 
  10   0   4     1106.01     1093.92     64.88 o 
  11   0   4       18.11       25.98     16.43 o 
  12   0   4      191.86      172.30     21.10 o 
  13   0   4      179.40      187.27     21.78 o 
  14   0   4      238.48      296.63     26.19 o 
  15   0   4     1074.60     1122.80     45.00 o 
  16   0   4      245.32      315.63     30.57 o 
 -17   1   4      231.83      248.77     14.13 o 
 -16   1   4      524.04      519.09     16.87 o 
 -15   1   4      253.80      268.66     16.50 o 
 -14   1   4       55.71       42.23      9.34 o 
 -13   1   4      709.83      670.48     17.88 o 
 -12   1   4      447.20      416.40     10.80 o 
 -11   1   4     1781.58     1808.63     22.81 o 
 -10   1   4     1409.37     1339.48     17.69 o 
  -9   1   4     2228.49     2352.67     31.43 o 
  -8   1   4        9.25       18.15      4.84 o 
  -7   1   4      694.06      661.24     12.40 o 
  -6   1   4    11135.10    11496.70    134.39 o 
  -5   1   4    15345.50    15528.32    180.07 o 
  -4   1   4    19227.85    18884.52    240.09 o 
  -3   1   4      501.92      425.86     20.46 o 
  -2   1   4    35814.21    35526.87    580.35 o 
  -1   1   4     1575.32     1535.11     24.14 o 
   0   1   4     7417.26     7835.39     91.73 o 
   1   1   4     1432.03     1397.86     20.60 o 
   2   1   4       47.64       44.08      3.41 o 
   3   1   4     2250.49     2368.10     33.30 o 
   4   1   4       53.05       70.23      4.36 o 
   5   1   4       16.03       25.71      3.69 o 
   6   1   4     8406.33     8326.41     99.96 o 
   7   1   4     9095.65     9057.28    108.95 o 
   8   1   4     3400.02     3330.86     43.59 o 
   9   1   4     1035.48     1020.47     21.14 o 
  10   1   4      812.88      750.88     23.06 o 
  11   1   4       35.40       51.10     11.96 o 
  12   1   4      440.79      452.93     30.87 o 
  13   1   4      107.52       90.28     15.40 o 
  14   1   4      628.59      608.36     37.81 o 
  15   1   4        1.54       -3.05     16.51 o 
  16   1   4        9.98       -3.61     18.66 o 
 -17   2   4      176.45      196.65     18.55 o 
 -16   2   4      188.52      168.15     17.91 o 
 -15   2   4       37.46       19.53     17.75 o 
 -14   2   4       22.28        1.04     12.03 o 
 -13   2   4      153.87      146.73     14.51 o 
 -12   2   4      319.95      286.39     13.39 o 
 -11   2   4      220.70      221.08     16.82 o 
 -10   2   4     1728.73     1726.48     30.50 o 
  -9   2   4      546.31      442.45     12.15 o 
  -8   2   4     4363.68     4335.25     53.64 o 
  -7   2   4     4691.15     4397.00     54.10 o 
  -6   2   4    10064.39    10169.55    131.67 o 
  -5   2   4      441.51      352.92      9.02 o 
  -4   2   4      219.84      229.93      6.77 o 
  -3   2   4     5123.60     5509.62     81.63 o 
  -2   2   4     1504.83     1551.39     22.74 o 
  -1   2   4     3316.96     3259.52     40.18 o 
   0   2   4     2315.65     2442.53     28.38 o 
   1   2   4     1021.86     1033.98     23.96 o 
   2   2   4      440.19      566.95      9.81 o 
   3   2   4      370.85      318.59      9.61 o 
   4   2   4     3667.23     3756.22     51.17 o 
   5   2   4     1228.80     1093.13     17.28 o 
   6   2   4      208.14      233.43      7.80 o 
   7   2   4      334.90      339.36      9.83 o 
   8   2   4      712.79      685.02     14.75 o 
   9   2   4     1025.05      977.45     20.83 o 
  10   2   4      516.81      487.54     15.70 o 
  11   2   4      759.53      669.09     21.16 o 
  12   2   4     1461.25     1338.09     48.56 o 
  13   2   4      359.41      323.22     18.21 o 
  14   2   4      158.50      140.93     18.23 o 
  15   2   4        1.37       10.01     17.54 o 
  16   2   4       76.40       60.29     19.29 o 
 -17   3   4       63.28       50.87     23.29 o 
 -16   3   4        0.50        5.60     16.33 o 
 -15   3   4       30.49       28.30     13.96 o 
 -14   3   4       62.90       43.21     12.93 o 
 -13   3   4      320.07      298.00     15.00 o 
 -12   3   4      919.40      890.94     23.66 o 
 -11   3   4       67.85       59.29     11.45 o 
 -10   3   4      539.35      474.17     11.98 o 
  -9   3   4     2880.05     2696.79     36.97 o 
  -8   3   4     2446.64     2291.28     31.79 o 
  -7   3   4     5348.20     5413.78     67.18 o 
  -6   3   4     1830.92     1870.58     28.26 o 
  -5   3   4     1684.99     1616.81     22.84 o 
  -4   3   4       23.77       17.27      4.42 o 
  -3   3   4      937.97      823.71     13.71 o 
  -2   3   4     2815.32     2720.66     35.82 o 
  -1   3   4    17886.27    17555.30    205.69 o 
   0   3   4     2694.00     2378.10     28.17 o 
   1   3   4    11835.14    11476.98    135.44 o 
   2   3   4     7298.54     6905.28     82.83 o 
   3   3   4    10670.82    10477.62    124.33 o 
   4   3   4     4455.12     4067.75     55.65 o 
   5   3   4     3687.53     3873.73     48.84 o 
   6   3   4      742.46      718.60     18.52 o 
   7   3   4       17.47       32.00      6.45 o 
   8   3   4      431.08      428.83     12.72 o 
   9   3   4      561.43      532.83     20.96 o 
  10   3   4     1390.93     1346.80     26.37 o 
  11   3   4       61.22       53.36     11.38 o 
  12   3   4      386.99      412.57     33.03 o 
  13   3   4       64.19       42.00     16.00 o 
  14   3   4      314.63      293.35     39.97 o 
  15   3   4       30.38       10.99     19.58 o 
 -17   4   4       51.91       34.51     23.92 o 
 -16   4   4       17.73       -0.57     22.34 o 
 -15   4   4       23.52      -18.66     18.66 o 
 -14   4   4       17.43       34.58     14.87 o 
 -13   4   4        8.94       30.38     14.87 o 
 -12   4   4      722.04      712.45     17.03 o 
 -11   4   4       89.30       68.93      8.49 o 
 -10   4   4      172.41      155.41     10.42 o 
  -9   4   4     1067.21     1052.64     18.19 o 
  -8   4   4      157.57      123.49      7.63 o 
  -7   4   4      383.41      366.35      9.89 o 
  -6   4   4     1733.27     1772.24     24.03 o 
  -5   4   4      157.56      228.92      7.81 o 
  -4   4   4     1521.26     1651.56     29.40 o 
  -3   4   4     1165.39     1367.11     20.41 o 
  -2   4   4      359.71      442.33     10.24 o 
  -1   4   4     1322.85     1344.91     19.72 o 
   0   4   4      502.11      567.36     11.80 o 
   1   4   4     3165.51     3368.62     61.56 o 
   2   4   4      546.01      590.98     17.89 o 
   3   4   4       54.35       39.18      5.71 o 
   4   4   4      805.21      929.60     24.63 o 
   5   4   4      879.65      949.90     20.07 o 
   6   4   4       50.76       52.12      6.48 o 
   7   4   4      649.56      711.54     17.40 o 
   8   4   4       87.21       54.55     10.54 o 
   9   4   4     1014.32      959.55     24.88 o 
  10   4   4        5.93       -4.18     14.05 o 
  11   4   4       36.62       30.19     12.85 o 
  12   4   4        1.82       12.10     13.87 o 
  13   4   4       12.16       -0.45     16.38 o 
  14   4   4        3.26       13.91     16.51 o 
  15   4   4        0.26      -17.14     22.45 o 
 -16   5   4       59.36        4.61     25.44 o 
 -15   5   4        5.28      -11.42     23.93 o 
 -14   5   4        1.26        8.47     18.65 o 
 -13   5   4       76.39       64.56     17.70 o 
 -12   5   4      452.81      418.82     17.84 o 
 -11   5   4     1080.11     1043.78     25.68 o 
 -10   5   4      383.29      403.30     20.96 o 
  -9   5   4     2956.24     2864.82     37.53 o 
  -8   5   4      818.04      785.86     15.88 o 
  -7   5   4      129.78      100.92      7.69 o 
  -6   5   4     1432.23     1391.08     20.98 o 
  -5   5   4      576.62      542.46     13.49 o 
  -4   5   4      118.46      122.35      7.37 o 
  -3   5   4       83.41       86.90      6.19 o 
  -2   5   4       25.53       23.00      5.01 o 
  -1   5   4      123.36       98.06      7.85 o 
   0   5   4     2502.48     2441.55     33.78 o 
   1   5   4     2688.15     2633.33     39.28 o 
   2   5   4    10560.97    10926.21    143.34 o 
   3   5   4      626.22      572.46     28.90 o 
   4   5   4     1914.19     1871.56     29.97 o 
   5   5   4      136.73      107.16     10.50 o 
   6   5   4      515.28      496.75     22.52 o 
   7   5   4      104.91       90.96     11.14 o 
   8   5   4      117.60      124.87     12.62 o 
   9   5   4      323.29      228.15     14.80 o 
  10   5   4        1.24       14.79     16.82 o 
  11   5   4       92.22       91.41     15.11 o 
  12   5   4      472.22      462.80     22.72 o 
  13   5   4       87.04       95.01     18.70 o 
  14   5   4       35.49        0.84     20.02 o 
  15   5   4        2.71      -18.42     18.42 o 
 -16   6   4      183.78      203.45     25.35 o 
 -15   6   4       47.31        2.61     21.82 o 
 -14   6   4       52.51       55.05     20.08 o 
 -13   6   4       39.30        5.66     18.54 o 
 -12   6   4       87.66       99.13     18.42 o 
 -11   6   4      135.93      156.27     18.08 o 
 -10   6   4      359.10      459.67     20.60 o 
  -9   6   4     2115.26     2143.94     37.62 o 
  -8   6   4     1083.41     1172.20     22.66 o 
  -7   6   4     1241.73     1251.99     22.79 o 
  -6   6   4     2139.95     2209.30     32.83 o 
  -5   6   4      856.31      913.02     21.22 o 
  -4   6   4      242.45      266.96      9.80 o 
  -3   6   4       24.92       26.83      6.59 o 
  -2   6   4      110.08      161.48      7.31 o 
  -1   6   4     1539.88     1585.90     26.06 o 
   0   6   4      671.22      678.48     13.40 o 
   1   6   4       17.43       20.59      8.02 o 
   2   6   4       13.33       31.07      7.90 o 
   3   6   4      404.83      431.40     13.82 o 
   4   6   4      311.60      350.70     15.63 o 
   5   6   4      256.60      236.68     21.50 o 
   6   6   4      559.69      493.00     18.33 o 
   7   6   4        0.24       11.18     11.92 o 
   8   6   4       21.99       36.11     13.27 o 
   9   6   4       12.17       -5.04     12.79 o 
  10   6   4     1082.13     1090.97     29.89 o 
  11   6   4      709.96      723.43     25.69 o 
  12   6   4       91.95      120.86     21.16 o 
  13   6   4       46.54       64.58     17.65 o 
  14   6   4       95.69      120.96     20.91 o 
 -15   7   4        4.05       12.77     27.55 o 
 -14   7   4      628.58      652.70     37.11 o 
 -13   7   4       55.46       31.06     19.87 o 
 -12   7   4        7.46        3.65     18.55 o 
 -11   7   4      133.55      129.84     19.58 o 
 -10   7   4      324.41      395.94     22.38 o 
  -9   7   4      320.02      312.88     19.27 o 
  -8   7   4      899.65      901.17     24.18 o 
  -7   7   4      312.29      311.33     12.96 o 
  -6   7   4      306.18      282.37     12.22 o 
  -5   7   4      734.84      723.63     17.39 o 
  -4   7   4      476.39      481.61     13.31 o 
  -3   7   4     1194.27     1164.52     21.22 o 
  -2   7   4       34.54       14.33      7.67 o 
  -1   7   4      236.55      231.09      9.83 o 
   0   7   4       56.86       82.81      8.28 o 
   1   7   4      522.23      493.89     15.07 o 
   2   7   4      116.74      119.34     12.77 o 
   3   7   4     3532.03     3355.64     50.67 o 
   4   7   4       88.91       97.97     10.52 o 
   5   7   4      266.99      250.11     15.74 o 
   6   7   4      172.46      148.20     14.68 o 
   7   7   4      471.74      404.19     26.92 o 
   8   7   4       66.26       46.90     14.87 o 
   9   7   4      353.02      288.21     18.46 o 
  10   7   4       51.49       34.52     15.95 o 
  11   7   4       77.20       48.10     17.68 o 
  12   7   4       15.11       33.93     18.57 o 
  13   7   4      160.46      148.40     23.07 o 
  14   7   4       11.25       30.74     31.24 o 
 -14   8   4       80.37      132.29     28.29 o 
 -13   8   4      354.98      331.91     47.23 o 
 -12   8   4       85.33      122.83     26.66 o 
 -11   8   4      383.79      430.02     29.20 o 
 -10   8   4       15.35       35.60     17.66 o 
  -9   8   4       36.88       38.48     15.94 o 
  -8   8   4      198.59      164.26     16.96 o 
  -7   8   4      352.73      319.48     16.69 o 
  -6   8   4       33.74       31.83     13.58 o 
  -5   8   4       15.75        8.72     10.50 o 
  -4   8   4      391.16      358.05     14.31 o 
  -3   8   4      169.27      199.39     12.48 o 
  -2   8   4      837.83      906.20     27.40 o 
  -1   8   4     1487.23     1532.56     32.78 o 
   0   8   4     1395.13     1396.11     31.61 o 
   1   8   4      161.79      160.38     16.13 o 
   2   8   4       75.07       85.92     13.08 o 
   3   8   4     1916.27     1976.05     35.83 o 
   4   8   4      885.79      938.63     27.97 o 
   5   8   4        8.97        3.66     13.90 o 
   6   8   4      441.19      450.75     28.44 o 
   7   8   4        3.52       -4.52     14.56 o 
   8   8   4       33.49        4.97     16.45 o 
   9   8   4      117.30      138.14     18.75 o 
  10   8   4       25.74       -6.31     20.12 o 
  11   8   4       53.95       21.51     17.86 o 
  12   8   4       70.28       66.82     20.20 o 
  13   8   4       13.61       11.20     20.19 o 
 -13   9   4        0.55      -26.30     37.07 o 
 -12   9   4        1.45        5.30     26.78 o 
 -11   9   4       36.06       50.86     25.12 o 
 -10   9   4       61.04       52.63     22.11 o 
  -9   9   4       86.49       94.33     22.80 o 
  -8   9   4       94.24       99.25     22.11 o 
  -7   9   4      230.66      174.37     22.30 o 
  -6   9   4      273.88      347.83     20.71 o 
  -5   9   4      253.44      311.40     28.38 o 
  -4   9   4      198.47      263.77     20.82 o 
  -3   9   4      247.11      333.60     27.14 o 
  -2   9   4      822.91      824.14     29.66 o 
  -1   9   4       15.74       -6.04     14.48 o 
   0   9   4      171.15      131.03     15.37 o 
   1   9   4     1428.22     1329.41     32.71 o 
   2   9   4       71.10       63.86     14.44 o 
   3   9   4      766.46      811.50     48.32 o 
   4   9   4      950.38      823.70     30.39 o 
   5   9   4       75.04      119.18     20.09 o 
   6   9   4      108.73      176.65     18.81 o 
   7   9   4      180.21      213.65     26.19 o 
   8   9   4       29.02       16.34     17.47 o 
   9   9   4      274.22      232.55     22.50 o 
  10   9   4        1.32       20.33     20.31 o 
  11   9   4       28.91       -2.89     20.63 o 
  12   9   4        0.18       24.91     22.37 o 
 -12  10   4        1.08       -3.63     29.00 o 
 -11  10   4       85.23      127.32     34.26 o 
 -10  10   4        0.09      -23.79     25.56 o 
  -9  10   4       21.00       19.13     24.12 o 
  -8  10   4       90.40      105.23     24.78 o 
  -7  10   4        3.42       20.53     42.05 o 
  -6  10   4       33.29       40.35     48.06 o 
  -5  10   4        2.37       -8.41     24.46 o 
  -4  10   4       39.62       41.63     27.03 o 
  -3  10   4        0.97       21.15     25.32 o 
  -2  10   4      599.13      517.42     35.25 o 
  -1  10   4      117.58       75.58     29.44 o 
   0  10   4       39.84       29.09     17.33 o 
   1  10   4        3.37       -8.37     15.48 o 
   2  10   4      219.77      250.49     22.99 o 
   3  10   4       12.18       52.44     20.53 o 
   4  10   4       26.18      -19.24     19.24 o 
   5  10   4       20.78        4.66     19.98 o 
   6  10   4       44.95       28.27     21.29 o 
   7  10   4        0.69        9.70     21.85 o 
   8  10   4      100.36       87.91     26.86 o 
   9  10   4      439.54      412.91     42.86 o 
  10  10   4      141.10      190.99     23.51 o 
  11  10   4       76.55       65.11     32.43 o 
 -11  11   4       64.73      117.75     54.07 o 
 -10  11   4       41.72       21.80     35.65 o 
  -9  11   4        0.15       10.77     33.49 o 
  -8  11   4       29.07       81.70     49.26 o 
  -7  11   4       59.95       98.53     52.87 o 
  -6  11   4       25.01        7.21     49.26 o 
  -5  11   4       24.68      -23.01     28.29 o 
  -4  11   4        4.57        3.31     28.86 o 
  -3  11   4       20.75      -25.05     27.37 o 
  -2  11   4       13.41        8.48     27.88 o 
  -1  11   4       90.15      138.99     29.74 o 
   0  11   4        0.59      -20.54     26.67 o 
   1  11   4       89.83      115.89     29.08 o 
   2  11   4       22.52       48.80     25.97 o 
   3  11   4      187.26      217.29     30.54 o 
   4  11   4      219.33      235.27     26.54 o 
   5  11   4        7.40        8.82     22.56 o 
   6  11   4       21.84       28.35     24.93 o 
   7  11   4        0.36       34.64     28.56 o 
   8  11   4        0.05       -8.15     26.09 o 
   9  11   4       18.33       -1.29     28.28 o 
  -8  12   4        6.32       36.05     60.08 o 
  -7  12   4       17.34       -6.01     49.26 o 
  -6  12   4        0.64       44.46     49.26 o 
  -5  12   4        1.66       27.64     51.67 o 
  -4  12   4        8.35      -43.86     43.86 o 
  -3  12   4        4.75      -57.67     57.67 o 
  -2  12   4        1.36      -35.44     35.44 o 
  -1  12   4       28.66       15.91     33.64 o 
   0  12   4       27.08       -7.42     30.79 o 
   1  12   4       37.22       -1.20     46.86 o 
   2  12   4        0.29       22.83     48.06 o 
   3  12   4       26.49       49.26     48.06 o 
   4  12   4       17.70       -9.61     43.25 o 
   5  12   4       15.85       10.39     39.05 o 
   6  12   4       37.97      -33.20     43.86 o 
   7  12   4      105.75      146.59     57.67 o 
  -6  13   4        5.54      -57.67     57.67 o 
  -5  13   4       28.97        1.20     56.47 o 
  -4  13   4       11.17      -30.04     55.27 o 
  -3  13   4        4.61      -34.71     34.71 o 
  -2  13   4       41.85       11.56     35.56 o 
  -1  13   4        0.35       34.36     70.89 o 
   0  13   4       25.71       67.29     51.67 o 
   1  13   4       24.46        2.40     50.46 o 
   2  13   4       11.20       13.22     45.66 o 
   3  13   4       21.98      -27.64     46.86 o 
   4  13   4       12.28       88.91     52.87 o 
 -17   1   5       96.21      112.07     13.52 o 
 -16   1   5        0.08        4.13     10.85 o 
 -15   1   5       19.37        7.98     12.65 o 
 -14   1   5      399.17      419.53     14.47 o 
 -13   1   5      453.78      481.01     13.10 o 
 -12   1   5      381.95      410.05     11.52 o 
 -11   1   5       79.84       66.29      6.62 o 
 -10   1   5       37.03       72.72      9.01 o 
  -9   1   5     1560.90     1629.12     23.24 o 
  -8   1   5      324.34      389.20     10.13 o 
  -7   1   5      202.82      223.22      7.00 o 
  -6   1   5     1673.29     1857.33     31.22 o 
  -5   1   5    19399.56    20856.12    265.63 o 
  -4   1   5     3328.14     3180.43     56.13 o 
  -3   1   5    14688.36    14837.05    244.75 o 
  -2   1   5     9893.74     9944.55    165.02 o 
  -1   1   5     4507.34     4544.77     59.39 o 
   0   1   5    10029.42    10199.50    119.27 o 
   1   1   5    10185.51    10424.73    134.33 o 
   2   1   5       36.14       47.37      3.96 o 
   3   1   5     7585.64     7642.83     91.33 o 
   4   1   5     1112.49     1033.65     16.14 o 
   5   1   5     3231.42     3217.85     41.27 o 
   6   1   5     2069.78     2082.53     28.79 o 
   7   1   5      977.26      943.82     19.79 o 
   8   1   5     5630.71     5503.29     68.96 o 
   9   1   5     1792.19     1777.38     30.46 o 
  10   1   5     4243.31     4141.79     67.24 o 
  11   1   5     1511.96     1487.64     42.14 o 
  12   1   5      288.04      321.49     18.19 o 
  13   1   5       38.19       41.47     14.88 o 
  14   1   5       52.66       74.65     19.42 o 
  15   1   5      142.16      154.02     21.29 o 
  16   1   5       44.64       66.63     22.41 o 
 -17   2   5       44.17       24.30     18.21 o 
 -16   2   5       76.33       82.45     16.59 o 
 -15   2   5      414.98      401.85     19.28 o 
 -14   2   5     1175.05     1185.19     28.93 o 
 -13   2   5     2555.61     2544.73     40.17 o 
 -12   2   5     3702.77     3685.78     65.77 o 
 -11   2   5     1545.03     1478.65     24.35 o 
 -10   2   5     5317.77     5392.83     68.33 o 
  -9   2   5     3582.68     3478.41     53.91 o 
  -8   2   5      619.93      537.90     12.01 o 
  -7   2   5      100.00      112.62      6.45 o 
  -6   2   5      135.85      189.32      9.91 o 
  -5   2   5      390.52      420.51     13.82 o 
  -4   2   5     3075.27     3032.65     47.69 o 
  -3   2   5       13.24       25.46      4.75 o 
  -2   2   5     1961.42     1767.72     23.66 o 
  -1   2   5    22311.51    21930.96    279.00 o 
   0   2   5     1813.92     1649.84     22.09 o 
   1   2   5     7637.12     7736.85    100.70 o 
   2   2   5     1852.94     1941.26     28.41 o 
   3   2   5     1175.49     1284.45     19.62 o 
   4   2   5      448.43      479.93     12.44 o 
   5   2   5     1143.51     1145.30     20.36 o 
   6   2   5     1654.04     1642.97     24.27 o 
   7   2   5     1609.92     1760.42     31.70 o 
   8   2   5     2029.12     2101.54     37.74 o 
   9   2   5       66.39       87.82     18.51 o 
  10   2   5      241.44      241.16     13.07 o 
  11   2   5      123.80      113.13     13.77 o 
  12   2   5       75.19       79.44     13.96 o 
  13   2   5      155.75      180.69     18.46 o 
  14   2   5       38.15       27.95     17.48 o 
  15   2   5      194.52      229.47     21.67 o 
 -17   3   5       25.57       16.31     18.44 o 
 -16   3   5       17.16       39.24     16.47 o 
 -15   3   5      254.02      263.74     17.17 o 
 -14   3   5      113.58      136.25     14.83 o 
 -13   3   5        4.58      -12.65     12.65 o 
 -12   3   5      396.12      358.41     12.25 o 
 -11   3   5       16.31       19.41      9.76 o 
 -10   3   5     2220.98     2134.90     31.45 o 
  -9   3   5     7793.64     7869.02     96.55 o 
  -8   3   5     6847.21     7007.99     93.48 o 
  -7   3   5     1036.95      903.55     21.27 o 
  -6   3   5     1039.82     1112.94     33.31 o 
  -5   3   5     1209.48     1299.81     32.65 o 
  -4   3   5      176.63      122.51      6.94 o 
  -3   3   5     1257.69     1093.48     17.73 o 
  -2   3   5     6037.27     6086.26     73.91 o 
  -1   3   5     1909.88     1972.11     24.41 o 
   0   3   5        1.26        9.16      3.69 o 
   1   3   5     1790.67     1710.74     23.43 o 
   2   3   5    10479.13    10853.68    140.44 o 
   3   3   5     8415.10     8267.06    108.32 o 
   4   3   5     2502.48     2362.65     35.11 o 
   5   3   5     6998.98     7090.11     94.54 o 
   6   3   5       10.07       12.14      6.33 o 
   7   3   5     1168.93     1262.41     28.56 o 
   8   3   5      176.97      216.02     11.41 o 
   9   3   5      755.74      776.09     19.94 o 
  10   3   5      269.99      303.68     16.37 o 
  11   3   5       59.83       32.82     13.00 o 
  12   3   5       32.70       40.56     15.78 o 
  13   3   5       21.67       15.39     31.10 o 
  14   3   5      472.38      534.64     24.95 o 
  15   3   5       10.05       -2.01     18.91 o 
 -17   4   5     1015.39     1000.87     47.86 o 
 -16   4   5      767.33      821.85     30.73 o 
 -15   4   5      471.00      516.78     25.09 o 
 -14   4   5      636.56      623.95     20.28 o 
 -13   4   5      156.56      155.15     10.31 o 
 -12   4   5       19.53       28.70      8.73 o 
 -11   4   5       33.55       34.32      8.38 o 
 -10   4   5      223.21      222.54      9.45 o 
  -9   4   5     1798.46     1862.20     26.72 o 
  -8   4   5     2672.64     2690.84     34.86 o 
  -7   4   5    10932.28    10913.53    121.86 o 
  -6   4   5     7451.02     7362.30     83.43 o 
  -5   4   5     6923.40     6454.55     79.01 o 
  -4   4   5     4977.01     4889.88     61.23 o 
  -3   4   5     3092.12     3197.31     41.46 o 
  -2   4   5      289.52      310.46      8.74 o 
  -1   4   5     1494.71     1518.13     20.23 o 
   0   4   5     3012.36     2982.17     38.04 o 
   1   4   5       53.27       44.11      4.61 o 
   2   4   5      213.66      219.03     13.16 o 
   3   4   5      167.69      192.52      9.10 o 
   4   4   5     1205.87     1197.01     18.39 o 
   5   4   5      989.13      963.91     18.97 o 
   6   4   5     3577.55     3525.74     51.03 o 
   7   4   5      102.65       89.11     13.36 o 
   8   4   5      479.02      473.50     17.63 o 
   9   4   5       52.74       59.43     12.49 o 
  10   4   5       43.15       72.84     13.19 o 
  11   4   5     1257.00     1140.62     39.89 o 
  12   4   5      491.97      498.72     23.46 o 
  13   4   5      235.15      217.47     20.39 o 
  14   4   5      217.72      188.53     20.53 o 
  15   4   5       86.93      144.96     21.49 o 
 -16   5   5      256.86      298.80     25.45 o 
 -15   5   5      426.34      414.19     25.50 o 
 -14   5   5      500.60      543.17     25.24 o 
 -13   5   5      253.43      261.90     18.01 o 
 -12   5   5       20.47        9.59     13.64 o 
 -11   5   5        7.92       13.41     12.73 o 
 -10   5   5      286.85      312.76     21.82 o 
  -9   5   5      564.24      548.39     15.82 o 
  -8   5   5      382.80      331.83     15.85 o 
  -7   5   5      925.14      927.37     21.29 o 
  -6   5   5       23.97       21.97      6.53 o 
  -5   5   5      215.82      232.94      9.57 o 
  -4   5   5      120.79      104.34      6.91 o 
  -3   5   5     4945.43     5134.18     59.64 o 
  -2   5   5      808.39      802.19     13.82 o 
  -1   5   5      391.69      420.53     11.30 o 
   0   5   5     3662.91     3985.71     43.48 o 
   1   5   5      234.06      178.64      6.83 o 
   2   5   5     3596.36     3540.79     50.94 o 
   3   5   5     2515.61     2280.96     35.40 o 
   4   5   5     2899.90     2781.74     47.53 o 
   5   5   5     1251.55     1192.36     35.73 o 
   6   5   5      425.03      444.21     26.64 o 
   7   5   5      120.78      130.89     13.05 o 
   8   5   5      358.83      345.06     22.03 o 
   9   5   5      286.09      226.53     15.56 o 
  10   5   5        7.92        8.40     14.13 o 
  11   5   5        0.92        4.69     14.52 o 
  12   5   5      126.91      182.55     29.83 o 
  13   5   5       51.90       69.15     19.68 o 
  14   5   5      170.12      208.79     22.62 o 
 -16   6   5        3.23        2.45     23.33 o 
 -15   6   5        5.10      -15.08     20.56 o 
 -14   6   5      477.30      468.54     31.56 o 
 -13   6   5       61.11       56.97     19.23 o 
 -12   6   5      268.86      293.13     20.47 o 
 -11   6   5      468.87      472.14     23.42 o 
 -10   6   5      340.44      353.76     16.60 o 
  -9   6   5      931.87     1015.57     31.61 o 
  -8   6   5       66.36       42.85      9.88 o 
  -7   6   5     2289.96     2192.21     33.66 o 
  -6   6   5      271.78      235.70     10.88 o 
  -5   6   5      126.79      104.14      8.87 o 
  -4   6   5      600.40      573.90     18.73 o 
  -3   6   5      289.46      363.11     14.66 o 
  -2   6   5      235.08      228.19     12.55 o 
  -1   6   5     3306.41     3694.23     41.40 o 
   0   6   5     2732.41     2844.44     44.86 o 
   1   6   5     1209.13     1211.59     38.61 o 
   2   6   5       32.41       48.71      8.98 o 
   3   6   5        0.76       -0.45      8.04 o 
   4   6   5      448.59      410.89     13.57 o 
   5   6   5     1436.31     1383.05     30.78 o 
   6   6   5      226.67      198.20     14.45 o 
   7   6   5      475.87      451.86     28.96 o 
   8   6   5        1.56       -3.16     12.99 o 
   9   6   5        0.29        2.59     13.44 o 
  10   6   5      193.67      142.03     16.90 o 
  11   6   5      105.06      107.37     22.55 o 
  12   6   5       12.95       35.40     20.29 o 
  13   6   5        0.44        4.42     19.89 o 
  14   6   5       26.98       46.59     29.80 o 
 -15   7   5      138.60       80.05     26.14 o 
 -14   7   5       15.98       -2.71     20.80 o 
 -13   7   5      264.77      336.01     27.63 o 
 -12   7   5       26.34       57.54     19.25 o 
 -11   7   5       27.65       10.05     20.81 o 
 -10   7   5       18.45       15.33     15.97 o 
  -9   7   5        1.67       -0.17     14.43 o 
  -8   7   5      103.97      125.98     11.52 o 
  -7   7   5      310.15      301.51     12.67 o 
  -6   7   5       45.52       48.38      9.51 o 
  -5   7   5      410.57      431.37     13.46 o 
  -4   7   5      538.76      562.16     15.78 o 
  -3   7   5     1601.45     1710.72     24.94 o 
  -2   7   5      199.54      251.34      9.60 o 
  -1   7   5     2808.61     3119.48     44.29 o 
   0   7   5       82.94       83.46     12.85 o 
   1   7   5       10.13        3.09      9.90 o 
   2   7   5       73.17       79.94     11.11 o 
   3   7   5      184.71      209.01     12.32 o 
   4   7   5     1367.57     1360.38     31.85 o 
   5   7   5      273.78      228.10     15.84 o 
   6   7   5      642.83      646.10     22.75 o 
   7   7   5       97.94      122.03     15.66 o 
   8   7   5      730.31      715.81     32.60 o 
   9   7   5       16.60       15.44     15.27 o 
  10   7   5        2.00       20.59     16.00 o 
  11   7   5      165.77      125.60     27.92 o 
  12   7   5       13.57       20.91     18.20 o 
  13   7   5      252.71      219.08     22.25 o 
 -14   8   5        0.22       -0.78     27.07 o 
 -13   8   5       25.37        7.94     20.97 o 
 -12   8   5       10.10       12.73     19.94 o 
 -11   8   5       33.48       27.19     20.47 o 
 -10   8   5       18.12        0.89     17.25 o 
  -9   8   5       10.78       -1.04     16.32 o 
  -8   8   5     1300.42     1288.55     39.00 o 
  -7   8   5      219.41      202.39     23.96 o 
  -6   8   5      270.08      276.29     15.00 o 
  -5   8   5       59.49       72.37     10.40 o 
  -4   8   5       14.91       -9.11      9.11 o 
  -3   8   5        8.07        6.61     11.96 o 
  -2   8   5       71.87      100.60     11.05 o 
  -1   8   5      262.64      303.38     17.17 o 
   0   8   5      212.33      208.32     16.65 o 
   1   8   5       88.65       91.45     17.34 o 
   2   8   5      514.49      557.22     19.98 o 
   3   8   5      614.62      574.97     21.39 o 
   4   8   5     1428.36     1414.43     34.68 o 
   5   8   5       52.76       36.91     14.76 o 
   6   8   5      181.32      179.60     23.41 o 
   7   8   5       12.41       15.08     15.87 o 
   8   8   5       27.38        7.11     16.51 o 
   9   8   5      164.98      148.41     26.19 o 
  10   8   5       12.23       18.62     17.69 o 
  11   8   5        2.78      -11.42     19.49 o 
  12   8   5       16.69      -10.89     18.79 o 
 -13   9   5        2.50        9.83     38.57 o 
 -12   9   5       72.97        2.62     31.95 o 
 -11   9   5       16.41       31.54     24.34 o 
 -10   9   5        7.18      -16.53     21.23 o 
  -9   9   5        2.05       13.34     20.80 o 
  -8   9   5        0.87        4.75     19.96 o 
  -7   9   5        4.80       -2.30     16.06 o 
  -6   9   5       52.35       81.54     16.65 o 
  -5   9   5       28.55       31.75     17.85 o 
  -4   9   5      278.98      229.16     19.79 o 
  -3   9   5       12.68       -2.03     35.88 o 
  -2   9   5      222.40      197.02     18.74 o 
  -1   9   5       13.55       18.72     13.39 o 
   0   9   5      193.22      227.53     19.60 o 
   1   9   5       21.39       -3.34     13.58 o 
   2   9   5      270.48      277.12     23.07 o 
   3   9   5       53.16       54.92     22.17 o 
   4   9   5       78.40       51.66     19.61 o 
   5   9   5        0.32       23.26     18.91 o 
   6   9   5       11.88       21.72     26.19 o 
   7   9   5      145.12      150.75     20.61 o 
   8   9   5      151.50      108.55     19.05 o 
   9   9   5       84.20       81.95     28.27 o 
  10   9   5        4.04      -13.80     21.04 o 
  11   9   5       22.96       26.31     21.69 o 
 -12  10   5       16.26       -1.66     28.42 o 
 -11  10   5       49.44       75.84     27.58 o 
 -10  10   5       45.99       36.50     26.89 o 
  -9  10   5        0.45       13.37     30.91 o 
  -8  10   5      122.34      181.39     31.16 o 
  -7  10   5       17.50       -8.85     26.83 o 
  -6  10   5       27.37       -1.20     25.95 o 
  -5  10   5       11.32       -2.67     30.04 o 
  -4  10   5       60.57        2.97     36.05 o 
  -3  10   5      349.36      266.64     28.55 o 
  -2  10   5       72.53       68.78     24.25 o 
  -1  10   5       37.45       64.93     20.38 o 
   0  10   5      356.52      372.18     20.56 o 
   1  10   5      138.87      106.52     17.52 o 
   2  10   5      494.78      473.17     39.59 o 
   3  10   5        5.77       -3.43     19.40 o 
   4  10   5      580.33      537.09     37.39 o 
   5  10   5       52.54       57.67     20.53 o 
   6  10   5        1.01      -12.84     22.28 o 
   7  10   5        2.51       -6.57     21.96 o 
   8  10   5        2.88       22.19     23.65 o 
   9  10   5       61.38       53.92     25.98 o 
  10  10   5       21.14       33.11     26.83 o 
 -10  11   5       27.53       62.19     35.56 o 
  -9  11   5        2.62      103.33     52.87 o 
  -8  11   5      158.95      135.77     57.67 o 
  -7  11   5        1.08      -13.22     44.46 o 
  -6  11   5        0.52       40.85     48.06 o 
  -5  11   5       19.54       -7.85     29.94 o 
  -4  11   5       27.99       31.57     29.59 o 
  -3  11   5      133.93       99.20     30.79 o 
  -2  11   5        1.67       29.88     28.45 o 
  -1  11   5       57.06        3.00     28.04 o 
   0  11   5       53.87       55.18     29.30 o 
   1  11   5      465.84      458.98     50.46 o 
   2  11   5       75.86      112.47     23.45 o 
   3  11   5      185.11      187.09     25.72 o 
   4  11   5       13.03       12.00     23.41 o 
   5  11   5        2.14       16.22     24.21 o 
   6  11   5        1.09      -19.00     23.32 o 
   7  11   5        2.84       16.72     25.77 o 
   8  11   5        5.04        8.56     43.08 o 
   9  11   5       31.95       26.90     31.33 o 
  -8  12   5      141.86      164.61     63.68 o 
  -7  12   5        2.51       39.65     57.67 o 
  -6  12   5       44.62       82.91     56.47 o 
  -5  12   5       12.24       -9.61     50.46 o 
  -4  12   5        0.89       -7.81     31.44 o 
  -3  12   5        1.24      -31.85     31.85 o 
  -2  12   5        0.24       20.78     63.68 o 
  -1  12   5        0.55        4.39     31.00 o 
   0  12   5       48.61       67.29     46.86 o 
   1  12   5       31.59       74.49     43.25 o 
   2  12   5        2.74      -21.63     46.86 o 
   3  12   5        0.91        4.81     49.26 o 
   4  12   5       14.55      -10.13     36.65 o 
   5  12   5       44.53       48.99     26.51 o 
   6  12   5        4.64      -21.84     26.29 o 
   7  12   5        2.53       13.20     33.10 o 
  -6  13   5        9.70      -49.26     60.08 o 
  -5  13   5        0.90      -24.03     55.27 o 
  -4  13   5        1.02       40.85     55.27 o 
  -3  13   5        3.60      -34.21     34.21 o 
  -2  13   5       26.22      -20.64     35.25 o 
  -1  13   5        0.05      -13.22     49.26 o 
   0  13   5        4.44      -14.42     50.46 o 
   1  13   5        0.15       24.03     52.87 o 
   2  13   5       13.30       30.04     48.06 o 
   3  13   5       25.97       49.26     49.26 o 
 -17   0   6       24.35       14.37     17.60 o 
 -16   0   6      134.69      153.86     21.22 o 
 -15   0   6        4.94      -15.56     15.56 o 
 -14   0   6      815.44      809.86     27.69 o 
 -13   0   6     3896.54     3742.10     72.93 o 
 -12   0   6     4933.30     4911.22    107.26 o 
 -11   0   6     6126.73     6124.79    111.44 o 
 -10   0   6    17308.85    17514.46    315.73 o 
  -9   0   6     7868.42     7653.01    206.85 o 
  -8   0   6     6758.56     6884.85    174.99 o 
  -7   0   6     2726.09     2736.85     48.82 o 
  -6   0   6      261.12      309.37     16.86 o 
  -5   0   6      703.21      735.81     21.89 o 
  -4   0   6     2383.65     2807.83    107.54 o 
  -3   0   6     1307.44     1301.69     39.65 o 
  -2   0   6    16247.84    16220.22    325.24 o 
  -1   0   6     4184.25     3874.86     66.33 o 
   0   0   6    25779.22    24180.27    482.75 o 
   1   0   6    33514.90    32377.71    458.16 o 
   2   0   6    11170.35    10568.03    177.23 o 
   3   0   6     3463.27     3324.24     59.60 o 
   4   0   6     3076.21     3482.37     62.83 o 
   5   0   6        3.66        7.66      7.68 o 
   6   0   6     1566.04     1904.67     38.71 o 
   7   0   6     3233.75     3272.33     62.74 o 
   8   0   6      820.15      826.06     48.57 o 
   9   0   6     1035.77     1216.90    126.16 o 
  10   0   6      222.40      199.42     20.19 o 
  11   0   6     1854.09     1754.64     52.54 o 
  12   0   6       74.04      106.91     49.26 o 
  13   0   6      135.29      153.89     27.03 o 
  14   0   6      140.14      132.60     25.99 o 
  15   0   6       12.18       17.19     25.47 o 
 -17   1   6      599.30      608.38     19.16 o 
 -16   1   6       36.16       17.45     11.45 o 
 -15   1   6       36.28       28.98     10.98 o 
 -14   1   6     1090.69     1041.58     34.93 o 
 -13   1   6      247.56      260.76     21.39 o 
 -12   1   6      153.57      158.24     10.78 o 
 -11   1   6       98.96      108.40      7.90 o 
 -10   1   6     1037.13     1061.14     17.13 o 
  -9   1   6     1587.60     1513.12     21.84 o 
  -8   1   6     3792.13     3827.05     88.97 o 
  -7   1   6    11120.75    11627.95    243.63 o 
  -6   1   6     2107.52     2091.25     33.92 o 
  -5   1   6       10.15       11.12      5.08 o 
  -4   1   6     1500.65     1544.76     30.47 o 
  -3   1   6     8311.20     8202.77    137.73 o 
  -2   1   6    29512.82    29554.35    415.81 o 
  -1   1   6      157.26      131.98      6.59 o 
   0   1   6    10951.44    11063.21    142.70 o 
   1   1   6     1710.82     1736.12     23.49 o 
   2   1   6        7.10       13.13      4.41 o 
   3   1   6      322.27      308.69      9.15 o 
   4   1   6     3423.73     3348.07     42.86 o 
   5   1   6      413.48      359.87      9.77 o 
   6   1   6        7.02        6.14      7.90 o 
   7   1   6        2.98        2.89      6.31 o 
   8   1   6       18.46       24.63      8.71 o 
   9   1   6     5499.61     5320.79     74.61 o 
  10   1   6     2211.44     2269.74     42.74 o 
  11   1   6     1144.64     1165.30     38.67 o 
  12   1   6      240.39      271.29     20.39 o 
  13   1   6      108.71      150.48     17.46 o 
  14   1   6        1.23      -16.43     16.43 o 
  15   1   6        0.59      -14.91     20.27 o 
 -17   2   6      578.34      580.95     35.87 o 
 -16   2   6     1575.68     1492.98     35.65 o 
 -15   2   6     1475.45     1482.34     28.08 o 
 -14   2   6      201.61      209.97     11.64 o 
 -13   2   6      564.11      511.42     18.72 o 
 -12   2   6       27.81       19.91      6.82 o 
 -11   2   6      256.55      247.96     10.08 o 
 -10   2   6      659.29      696.10     21.47 o 
  -9   2   6       72.20       82.33      7.79 o 
  -8   2   6     2120.53     2216.75     30.42 o 
  -7   2   6     1287.10     1176.71     29.04 o 
  -6   2   6     6279.62     6242.42     83.15 o 
  -5   2   6    17980.93    18339.65    237.17 o 
  -4   2   6     8724.81     8377.08    123.36 o 
  -3   2   6     3762.09     3698.78     56.86 o 
  -2   2   6     3639.12     3763.19     56.75 o 
  -1   2   6      126.48      148.70      6.76 o 
   0   2   6      157.15      161.79      8.53 o 
   1   2   6        8.20       10.99      4.15 o 
   2   2   6     3660.09     4065.40     60.25 o 
   3   2   6     1142.07     1210.99     18.42 o 
   4   2   6      601.17      705.46     13.30 o 
   5   2   6     4203.61     4187.29     52.88 o 
   6   2   6       59.82       29.54      7.61 o 
   7   2   6     2852.32     2844.44     42.83 o 
   8   2   6     1197.26     1172.68     23.77 o 
   9   2   6      324.49      329.33     13.81 o 
  10   2   6        0.30        1.57     10.67 o 
  11   2   6      233.67      230.16     16.05 o 
  12   2   6       92.43       92.46     15.77 o 
  13   2   6      202.59      207.69     20.07 o 
  14   2   6       38.72       58.23     19.28 o 
  15   2   6      204.44      185.22     22.65 o 
 -17   3   6      179.13      159.63     19.85 o 
 -16   3   6      454.22      443.43     22.30 o 
 -15   3   6      104.81      142.41     17.36 o 
 -14   3   6     2596.17     2550.30     52.93 o 
 -13   3   6       30.64       31.04      9.41 o 
 -12   3   6      410.47      382.59     13.61 o 
 -11   3   6      108.31       87.06      8.83 o 
 -10   3   6      215.84      223.79     10.12 o 
  -9   3   6      109.17      117.30     11.85 o 
  -8   3   6      390.22      416.63     12.21 o 
  -7   3   6       14.85       42.22      6.64 o 
  -6   3   6       30.53       21.71      6.37 o 
  -5   3   6      791.40      826.81     15.05 o 
  -4   3   6     2290.93     2468.12     36.78 o 
  -3   3   6        0.22        0.15      5.55 o 
  -2   3   6      361.43      400.76     10.21 o 
  -1   3   6      545.17      633.86     18.82 o 
   0   3   6     1463.06     1407.10     21.11 o 
   1   3   6     1476.93     1452.69     25.26 o 
   2   3   6     7862.78     7643.59    100.60 o 
   3   3   6     4213.41     4057.95     56.07 o 
   4   3   6     2178.28     1948.01     24.85 o 
   5   3   6     2919.49     2948.37     45.40 o 
   6   3   6     1858.00     1736.92     29.12 o 
   7   3   6     2386.20     2382.87     60.41 o 
   8   3   6      173.57      148.66     11.15 o 
   9   3   6      144.38      183.45     12.58 o 
  10   3   6        7.65        5.22     14.91 o 
  11   3   6      935.55      870.54     29.41 o 
  12   3   6      629.30      671.02     40.92 o 
  13   3   6      350.70      378.21     45.25 o 
  14   3   6      144.25      205.54     21.62 o 
  15   3   6       47.57       91.67     25.57 o 
 -17   4   6        8.80      -18.56     23.86 o 
 -16   4   6       27.47       44.25     17.86 o 
 -15   4   6      100.37       96.03     15.80 o 
 -14   4   6       19.30       21.08     14.91 o 
 -13   4   6       53.63       58.11     14.36 o 
 -12   4   6       50.59       69.03     13.58 o 
 -11   4   6      130.20      168.04      9.79 o 
 -10   4   6       80.48       90.79      8.85 o 
  -9   4   6      111.04      119.44      9.98 o 
  -8   4   6       37.96       44.42      7.64 o 
  -7   4   6     2042.97     2079.81     30.46 o 
  -6   4   6      286.36      353.59     10.56 o 
  -5   4   6     1227.34     1218.71     20.28 o 
  -4   4   6      578.15      608.52     13.81 o 
  -3   4   6       55.29      106.44     10.85 o 
  -2   4   6     1895.49     2013.06     28.21 o 
  -1   4   6      392.72      442.79     11.95 o 
   0   4   6     1762.66     2016.49     26.82 o 
   1   4   6       46.04       41.21      4.84 o 
   2   4   6      181.54      165.08      9.63 o 
   3   4   6      352.49      377.32     10.58 o 
   4   4   6     1347.40     1397.95     37.79 o 
   5   4   6       81.51       75.88      8.11 o 
   6   4   6      211.16      188.10     10.17 o 
   7   4   6      281.74      250.42     15.64 o 
   8   4   6      122.91      128.73     13.11 o 
   9   4   6       11.90       -0.74     13.92 o 
  10   4   6        0.40       10.10     13.30 o 
  11   4   6       72.96       58.87     15.20 o 
  12   4   6       40.70       59.74     23.30 o 
  13   4   6       31.76       21.88     18.54 o 
  14   4   6       76.69       85.55     20.19 o 
 -16   5   6        3.48       11.87     21.05 o 
 -15   5   6        3.73      -15.60     19.97 o 
 -14   5   6       17.69       32.68     16.58 o 
 -13   5   6        5.21      -14.53     15.37 o 
 -12   5   6       39.29       71.45     14.37 o 
 -11   5   6      299.19      334.84     16.68 o 
 -10   5   6      107.27      177.21     12.31 o 
  -9   5   6      770.30      726.53     18.43 o 
  -8   5   6     1010.78      914.50     20.49 o 
  -7   5   6      968.32      885.57     19.06 o 
  -6   5   6      595.55      498.28     13.89 o 
  -5   5   6      179.01      142.71      8.80 o 
  -4   5   6     2541.91     2466.17     34.67 o 
  -3   5   6      278.31      346.82     10.36 o 
  -2   5   6     1050.76     1057.01     18.36 o 
  -1   5   6       18.35       43.62      7.94 o 
   0   5   6      166.07      187.60      8.09 o 
   1   5   6      168.53      171.71      7.49 o 
   2   5   6      854.70      823.09     18.00 o 
   3   5   6      545.96      493.51     16.57 o 
   4   5   6     1982.50     1916.68     36.10 o 
   5   5   6     3401.54     3274.14     55.15 o 
   6   5   6      343.28      328.04     15.78 o 
   7   5   6     1201.32     1022.45     26.45 o 
   8   5   6       10.51       17.42     12.43 o 
   9   5   6      177.89      118.62     14.79 o 
  10   5   6       42.25       31.05     13.97 o 
  11   5   6        0.34      -16.30     16.30 o 
  12   5   6       26.03      -10.76     18.26 o 
  13   5   6       24.53       33.38     20.39 o 
  14   5   6       10.90        4.30     20.86 o 
 -16   6   6      105.51      141.14     25.68 o 
 -15   6   6      171.51      205.97     32.26 o 
 -14   6   6       78.21       86.73     20.52 o 
 -13   6   6      220.74      213.29     21.83 o 
 -12   6   6      439.79      468.79     23.15 o 
 -11   6   6       52.33       43.42     13.11 o 
 -10   6   6      963.21      977.19     25.23 o 
  -9   6   6       53.95       77.18     11.41 o 
  -8   6   6       90.49       91.13     14.30 o 
  -7   6   6     1967.27     2020.59     32.09 o 
  -6   6   6     2594.57     2719.19     44.85 o 
  -5   6   6     1656.07     1690.26     27.35 o 
  -4   6   6     2153.60     2056.78     28.57 o 
  -3   6   6     2629.36     2750.94     35.10 o 
  -2   6   6      243.34      228.72     10.40 o 
  -1   6   6      397.68      421.74     10.05 o 
   0   6   6       21.40       32.25      5.28 o 
   1   6   6      783.90      743.40     18.35 o 
   2   6   6      256.69      275.88     11.99 o 
   3   6   6      103.02      103.48     13.47 o 
   4   6   6       19.67       27.16     11.54 o 
   5   6   6       24.46       -2.39     12.84 o 
   6   6   6      651.15      649.25     21.52 o 
   7   6   6       74.84      118.85     14.28 o 
   8   6   6      416.72      424.46     19.08 o 
   9   6   6      211.18      177.16     16.69 o 
  10   6   6       10.62       -6.26     15.18 o 
  11   6   6       50.25       43.38     16.15 o 
  12   6   6       22.48       35.94     24.42 o 
  13   6   6       43.83       38.55     24.90 o 
 -15   7   6      190.83      169.79     25.06 o 
 -14   7   6      136.22      117.79     22.99 o 
 -13   7   6      215.63      218.54     22.53 o 
 -12   7   6      258.85      248.76     34.18 o 
 -11   7   6      193.52      179.63     19.26 o 
 -10   7   6       24.08        0.25     16.58 o 
  -9   7   6       29.08       44.96     11.62 o 
  -8   7   6      226.46      250.00     13.32 o 
  -7   7   6      299.04      343.96     13.55 o 
  -6   7   6        2.14        6.97      9.08 o 
  -5   7   6        3.24        6.96      9.13 o 
  -4   7   6      383.66      355.19     12.51 o 
  -3   7   6     1007.90      987.99     18.50 o 
  -2   7   6      973.59      946.88     19.13 o 
  -1   7   6     1191.16     1073.07     45.43 o 
   0   7   6       38.85       16.43     12.72 o 
   1   7   6      294.26      275.54     14.82 o 
   2   7   6      266.39      204.46     11.95 o 
   3   7   6      822.84      868.31     21.07 o 
   4   7   6      219.35      259.09     16.55 o 
   5   7   6      233.41      232.42     16.64 o 
   6   7   6       34.44       40.58     20.04 o 
   7   7   6       47.47       45.50     14.69 o 
   8   7   6       34.06       29.45     16.07 o 
   9   7   6      224.08      195.31     18.14 o 
  10   7   6       94.03       74.33     17.48 o 
  11   7   6       22.43      -24.28     24.28 o 
  12   7   6       76.44       64.40     19.00 o 
  13   7   6        0.13       27.91     22.57 o 
 -14   8   6       90.40       95.56     24.47 o 
 -13   8   6       80.50       78.85     23.26 o 
 -12   8   6      124.12      135.77     27.05 o 
 -11   8   6      270.18      274.73     30.92 o 
 -10   8   6      258.58      275.36     21.24 o 
  -9   8   6      739.25      838.86     39.02 o 
  -8   8   6      391.78      451.28     19.19 o 
  -7   8   6        4.00       13.35     12.76 o 
  -6   8   6       21.11        7.17     10.37 o 
  -5   8   6      313.22      281.12     15.13 o 
  -4   8   6      246.76      219.03     11.87 o 
  -3   8   6        1.65       -8.97      8.97 o 
  -2   8   6        5.56       -7.15     11.84 o 
  -1   8   6       16.85       24.69     12.57 o 
   0   8   6      248.26      260.23     18.56 o 
   1   8   6      414.23      410.40     23.93 o 
   2   8   6     3595.65     3476.16     69.89 o 
   3   8   6      610.25      636.16     45.75 o 
   4   8   6        3.92        8.64     14.66 o 
   5   8   6       71.18      100.22     16.21 o 
   6   8   6      643.98      622.89     25.32 o 
   7   8   6       59.70       75.30     17.61 o 
   8   8   6      123.10      124.96     18.62 o 
   9   8   6       11.42       -9.50     18.25 o 
  10   8   6       23.64        8.33     18.94 o 
  11   8   6        0.28      -20.04     20.04 o 
  12   8   6       18.11       34.92     20.90 o 
 -13   9   6       11.32       -3.31     26.48 o 
 -12   9   6        7.82      -18.52     21.11 o 
 -11   9   6      141.14      139.14     22.00 o 
 -10   9   6        3.46      -18.89     18.89 o 
  -9   9   6      325.79      333.96     25.84 o 
  -8   9   6      405.69      380.99     22.12 o 
  -7   9   6        5.73        6.36     16.38 o 
  -6   9   6       90.76       75.20     16.05 o 
  -5   9   6        1.85       15.95     18.77 o 
  -4   9   6       65.84       71.74     16.91 o 
  -3   9   6       76.69      140.50     18.72 o 
  -2   9   6       27.94       38.24     14.51 o 
  -1   9   6      610.95      669.57     23.19 o 
   0   9   6      144.34      195.96     16.73 o 
   1   9   6       46.17       66.19     14.20 o 
   2   9   6      181.50      164.67     19.83 o 
   3   9   6      235.23      257.08     21.84 o 
   4   9   6      216.40      198.78     22.10 o 
   5   9   6        8.11       -6.15     18.01 o 
   6   9   6       24.62       48.47     20.48 o 
   7   9   6        1.68        7.51     18.02 o 
   8   9   6      107.15      120.58     20.89 o 
   9   9   6       31.31       33.58     20.30 o 
  10   9   6      190.50      236.26     23.81 o 
  11   9   6        3.13       -3.60     21.66 o 
 -12  10   6        2.26      -30.13     34.84 o 
 -11  10   6        0.32       -8.11     27.44 o 
 -10  10   6        0.33        4.84     23.57 o 
  -9  10   6       55.20       61.21     25.05 o 
  -8  10   6       71.49       74.63     49.86 o 
  -7  10   6        6.88       37.25     46.86 o 
  -6  10   6       94.24      132.36     28.86 o 
  -5  10   6       53.31       79.39     28.55 o 
  -4  10   6       69.34       73.57     27.37 o 
  -3  10   6       24.03       24.07     25.82 o 
  -2  10   6       12.09       16.56     18.50 o 
  -1  10   6       30.32       22.14     15.67 o 
   0  10   6      183.81      247.36     18.86 o 
   1  10   6       31.01       50.31     19.60 o 
   2  10   6      541.50      559.16     27.86 o 
   3  10   6       75.88       80.66     20.64 o 
   4  10   6        0.06       -4.84     21.04 o 
   5  10   6      234.21      262.52     28.46 o 
   6  10   6        5.75       -1.89     22.45 o 
   7  10   6       30.89       41.68     23.85 o 
   8  10   6        8.01       10.47     24.42 o 
   9  10   6        3.55       -5.96     35.96 o 
  10  10   6       97.51       70.66     28.95 o 
 -10  11   6       81.90      -13.22     60.08 o 
  -9  11   6        1.58       50.46     52.87 o 
  -8  11   6       56.61      -13.22     49.26 o 
  -7  11   6       72.68      106.94     50.46 o 
  -6  11   6       38.32       26.43     50.46 o 
  -5  11   6       35.36       50.95     29.08 o 
  -4  11   6       45.28       83.30     59.48 o 
  -3  11   6        8.57       -0.99     28.74 o 
  -2  11   6      158.52      182.50     30.15 o 
  -1  11   6       61.47       69.69     28.04 o 
   0  11   6        0.17       -9.40     25.44 o 
   1  11   6        0.25        4.13     21.26 o 
   2  11   6       52.41       12.78     22.47 o 
   3  11   6      216.26      202.49     26.37 o 
   4  11   6      197.61      213.46     27.51 o 
   5  11   6       22.57       46.83     24.32 o 
   6  11   6        1.85      -24.00     24.00 o 
   7  11   6        0.48      -19.79     25.51 o 
   8  11   6        3.59      -25.44     25.44 o 
  -8  12   6        2.49      -37.25     51.67 o 
  -7  12   6       24.38       68.49     54.07 o 
  -6  12   6        7.10       30.04     55.27 o 
  -5  12   6       17.09       68.24     34.88 o 
  -4  12   6        6.83       44.04     34.24 o 
  -3  12   6       38.43       76.30     48.66 o 
  -2  12   6        4.75      -25.94     37.25 o 
  -1  12   6        3.36       38.27     31.85 o 
   0  12   6        6.95      -15.62     39.65 o 
   1  12   6        6.09      -39.65     39.65 o 
   2  12   6       36.69      106.94     51.67 o 
   3  12   6       46.53       28.13     29.72 o 
   4  12   6        0.11      -20.23     25.43 o 
   5  12   6        0.08      -13.25     40.79 o 
   6  12   6       11.09      -30.98     32.91 o 
  -5  13   6       61.35       32.44     57.67 o 
  -4  13   6       18.44      -54.07     54.07 o 
  -3  13   6        0.62       -1.20     49.86 o 
  -2  13   6       52.90       44.27     42.65 o 
  -1  13   6        3.52       16.82     50.46 o 
   0  13   6       85.08       15.62     51.67 o 
   1  13   6        0.06      -30.04     51.67 o 
   2  13   6       24.11       -4.81     55.27 o 
 -17   1   7      362.97      387.04     20.11 o 
 -16   1   7      588.25      640.75     24.76 o 
 -15   1   7      756.86      714.87     24.72 o 
 -14   1   7       85.49       70.56     11.59 o 
 -13   1   7     1424.84     1367.92     27.06 o 
 -12   1   7      139.69      144.21     11.25 o 
 -11   1   7       14.82        1.50      7.42 o 
 -10   1   7      270.10      249.57      9.55 o 
  -9   1   7      342.54      290.88     16.67 o 
  -8   1   7      709.66      582.97     15.16 o 
  -7   1   7     1332.74     1254.61     22.61 o 
  -6   1   7     7568.32     7890.57    131.92 o 
  -5   1   7     1759.02     1638.88     32.99 o 
  -4   1   7      299.49      248.67     21.53 o 
  -3   1   7     9771.18    10303.85    172.18 o 
  -2   1   7       50.79       67.33      6.76 o 
  -1   1   7      497.15      542.41     14.61 o 
   0   1   7     2119.58     2239.05     29.46 o 
   1   1   7     2342.96     2352.06     31.11 o 
   2   1   7     1777.11     1845.02     25.86 o 
   3   1   7     2163.84     2208.08     30.20 o 
   4   1   7       53.56       40.68      5.93 o 
   5   1   7      111.56      120.50      7.18 o 
   6   1   7     1292.10     1335.89     21.67 o 
   7   1   7        8.16       23.45      6.95 o 
   8   1   7     2237.13     2244.17     36.74 o 
   9   1   7       26.66       24.69     14.74 o 
  10   1   7      685.48      713.48     22.72 o 
  11   1   7     1105.48     1125.37     53.59 o 
  12   1   7     1274.95     1237.19     40.75 o 
  13   1   7      761.14      740.48     35.38 o 
  14   1   7      136.43      171.89     22.27 o 
  15   1   7      176.28      218.68     26.62 o 
 -17   2   7        0.59        3.63     17.42 o 
 -16   2   7       56.77       78.01     12.03 o 
 -15   2   7       36.71       31.72     11.38 o 
 -14   2   7       33.90       25.05     10.84 o 
 -13   2   7        3.82       -2.80      9.87 o 
 -12   2   7      506.82      538.98     17.21 o 
 -11   2   7     3472.49     3402.72     55.30 o 
 -10   2   7     2298.83     2183.26     34.65 o 
  -9   2   7     5754.23     5802.09     79.36 o 
  -8   2   7     5002.39     4881.55     67.18 o 
  -7   2   7     3517.37     3636.71     54.10 o 
  -6   2   7     1116.08     1063.79     19.39 o 
  -5   2   7     1017.32      975.16     29.85 o 
  -4   2   7       53.68       79.89      8.29 o 
  -3   2   7      406.88      443.14     22.13 o 
  -2   2   7      715.50      667.58     13.82 o 
  -1   2   7     1888.66     1888.50     25.86 o 
   0   2   7     6324.27     6210.03     74.97 o 
   1   2   7     7759.42     7523.43     90.09 o 
   2   2   7     5637.71     5334.27     71.93 o 
   3   2   7    11714.91    11620.58    138.39 o 
   4   2   7     2308.73     2123.85     29.58 o 
   5   2   7      768.57      915.35     16.69 o 
   6   2   7     1185.41     1290.64     21.11 o 
   7   2   7      294.37      296.60     12.62 o 
   8   2   7      282.99      291.28     18.55 o 
   9   2   7       19.44       17.63     10.65 o 
  10   2   7       32.90       28.67     13.06 o 
  11   2   7        4.70        2.26     14.06 o 
  12   2   7      112.21      137.24     18.61 o 
  13   2   7       75.51      102.38     19.98 o 
  14   2   7      242.74      299.48     24.14 o 
  15   2   7        1.21       10.09     21.69 o 
 -17   3   7       52.81       72.03     19.71 o 
 -16   3   7       52.08       64.85     18.52 o 
 -15   3   7        6.34       12.37     11.41 o 
 -14   3   7       45.76       49.10     11.17 o 
 -13   3   7      210.26      244.26     16.02 o 
 -12   3   7     1387.37     1385.14     33.30 o 
 -11   3   7      321.23      343.16     16.57 o 
 -10   3   7      178.62      161.57     10.25 o 
  -9   3   7      386.59      395.10     15.52 o 
  -8   3   7      802.51      794.71     18.01 o 
  -7   3   7     5010.51     4959.98     74.38 o 
  -6   3   7     4042.82     4039.41     74.72 o 
  -5   3   7     6971.55     7017.33     94.90 o 
  -4   3   7     1756.92     1713.41     25.18 o 
  -3   3   7      382.38      381.78     14.33 o 
  -2   3   7      427.28      409.07     11.19 o 
  -1   3   7      448.37      392.10     13.79 o 
   0   3   7     5979.84     6078.24     73.82 o 
   1   3   7     1179.50     1200.28     18.84 o 
   2   3   7      228.60      290.99     11.56 o 
   3   3   7      379.78      407.46     11.86 o 
   4   3   7     2395.20     2248.72     31.27 o 
   5   3   7     1923.55     1919.14     31.38 o 
   6   3   7     4038.86     3958.91     56.89 o 
   7   3   7     2276.93     2171.00     53.81 o 
   8   3   7       54.50       29.80     10.56 o 
   9   3   7       10.53       20.33     12.19 o 
  10   3   7      155.76      187.39     17.86 o 
  11   3   7      184.04      211.55     19.29 o 
  12   3   7      258.12      272.21     22.12 o 
  13   3   7        4.44       -5.36     18.37 o 
  14   3   7       10.63       56.06     20.50 o 
 -17   4   7      234.19      246.85     41.76 o 
 -16   4   7      290.17      269.62     23.40 o 
 -15   4   7     1859.56     1874.79     42.87 o 
 -14   4   7      948.83      969.49     37.47 o 
 -13   4   7     1076.10     1016.05     29.84 o 
 -12   4   7      524.50      502.00     21.00 o 
 -11   4   7        0.86      -11.44     11.44 o 
 -10   4   7      212.64      214.75     13.79 o 
  -9   4   7      288.88      287.67     15.67 o 
  -8   4   7      389.49      395.48     12.46 o 
  -7   4   7      141.61      131.15     13.43 o 
  -6   4   7     4980.05     4829.26     61.52 o 
  -5   4   7     5283.61     5093.33     71.27 o 
  -4   4   7    24763.45    24669.41    289.89 o 
  -3   4   7     5463.69     4968.55     62.71 o 
  -2   4   7     4433.22     4178.15     53.22 o 
  -1   4   7     3952.95     3710.68     44.10 o 
   0   4   7     2507.09     2518.94     31.44 o 
   1   4   7       29.32       62.17     16.92 o 
   2   4   7      326.11      344.43     10.86 o 
   3   4   7     1196.00     1271.05     22.57 o 
   4   4   7      698.33      674.27     20.89 o 
   5   4   7      102.48       83.76      8.52 o 
   6   4   7      173.95      158.71     14.05 o 
   7   4   7     1847.27     1714.85     34.97 o 
   8   4   7      873.88      830.56     28.01 o 
   9   4   7     1474.88     1406.54     32.26 o 
  10   4   7      385.38      359.79     19.03 o 
  11   4   7      233.17      201.03     24.16 o 
  12   4   7        0.91       29.62     18.26 o 
  13   4   7       68.05       81.62     21.01 o 
  14   4   7       50.20       97.93     21.60 o 
 -16   5   7      293.48      309.68     25.99 o 
 -15   5   7      158.23      228.11     26.53 o 
 -14   5   7      714.50      768.83     26.14 o 
 -13   5   7      703.53      722.20     26.56 o 
 -12   5   7     2632.33     2663.51     46.99 o 
 -11   5   7     1187.59     1254.50     32.51 o 
 -10   5   7       22.81       31.26     10.88 o 
  -9   5   7      595.44      597.20     17.05 o 
  -8   5   7        8.92       12.86      9.52 o 
  -7   5   7      572.95      562.57     17.20 o 
  -6   5   7     1332.47     1254.18     24.99 o 
  -5   5   7       82.51       75.08      9.14 o 
  -4   5   7      178.70      204.20      9.71 o 
  -3   5   7      354.43      326.55     11.82 o 
  -2   5   7      861.77      791.48     17.11 o 
  -1   5   7     3483.03     3527.93     42.68 o 
   0   5   7     2517.16     2373.35     32.99 o 
   1   5   7     1087.68      999.85     20.19 o 
   2   5   7      201.20      212.56      9.82 o 
   3   5   7     1194.07     1330.79     28.89 o 
   4   5   7     2025.67     2043.12     41.12 o 
   5   5   7     1451.68     1422.19     31.17 o 
   6   5   7       61.94       56.29     13.35 o 
   7   5   7      628.99      655.68     21.88 o 
   8   5   7      252.16      235.94     16.28 o 
   9   5   7       32.50       30.96     14.44 o 
  10   5   7      167.24      182.91     17.94 o 
  11   5   7        1.44       -9.70     16.23 o 
  12   5   7      136.03      138.15     23.22 o 
  13   5   7       29.78       25.65     21.60 o 
  14   5   7       68.64      121.89     26.50 o 
 -16   6   7      263.98      243.28     25.91 o 
 -15   6   7       24.28       14.37     21.90 o 
 -14   6   7       10.37       19.02     20.51 o 
 -13   6   7      209.73      197.21     26.01 o 
 -12   6   7      168.61      177.92     16.95 o 
 -11   6   7     1338.15     1276.40     30.62 o 
 -10   6   7       75.67       75.04     12.28 o 
  -9   6   7     4764.27     4499.35     61.33 o 
  -8   6   7       20.88       23.07     10.38 o 
  -7   6   7     1693.95     1669.72     28.51 o 
  -6   6   7      175.14      176.43     17.91 o 
  -5   6   7      172.69      202.93     10.61 o 
  -4   6   7      279.42      294.65     10.32 o 
  -3   6   7      541.78      531.14     12.77 o 
  -2   6   7      308.35      296.69     10.39 o 
  -1   6   7      392.59      348.03     15.22 o 
   0   6   7      103.34      111.59      7.89 o 
   1   6   7      129.51      154.99     11.05 o 
   2   6   7     4655.91     4401.25     63.39 o 
   3   6   7      230.05      206.65     14.40 o 
   4   6   7      532.60      486.62     23.76 o 
   5   6   7      182.33      110.54     20.81 o 
   6   6   7      275.56      282.64     17.21 o 
   7   6   7       19.02       29.90     14.26 o 
   8   6   7      515.74      529.55     21.59 o 
   9   6   7       43.80       64.44     16.07 o 
  10   6   7        4.10      -15.64     15.64 o 
  11   6   7       21.08       27.01     16.99 o 
  12   6   7        0.73      -15.00     31.86 o 
  13   6   7       47.16        8.80     21.15 o 
 -15   7   7       79.99       79.07     24.94 o 
 -14   7   7        0.51       -2.35     22.43 o 
 -13   7   7       31.44       16.67     20.40 o 
 -12   7   7       16.19        1.18     18.82 o 
 -11   7   7        4.93       25.52     17.10 o 
 -10   7   7       93.46      136.48     15.34 o 
  -9   7   7     1986.28     2027.21     34.51 o 
  -8   7   7       73.29      118.74     12.49 o 
  -7   7   7        9.69       40.58     10.31 o 
  -6   7   7       95.77      152.11     11.52 o 
  -5   7   7      269.68      332.60     18.21 o 
  -4   7   7       52.67       50.21      9.29 o 
  -3   7   7      225.13      224.47     10.05 o 
  -2   7   7      308.15      296.11     10.32 o 
  -1   7   7      227.40      221.70     13.90 o 
   0   7   7       72.69      109.00     13.35 o 
   1   7   7      722.95      692.47     23.93 o 
   2   7   7      821.88      835.67     21.75 o 
   3   7   7        6.78      -12.37     12.37 o 
   4   7   7       59.59       54.88     13.32 o 
   5   7   7      131.45      127.50     15.79 o 
   6   7   7        0.07       -6.08     13.68 o 
   7   7   7      260.63      297.03     19.53 o 
   8   7   7      174.63      202.20     21.61 o 
   9   7   7        3.22        1.93     17.08 o 
  10   7   7      223.83      208.92     32.60 o 
  11   7   7        5.47      -13.33     19.14 o 
  12   7   7      326.73      391.49     25.19 o 
 -14   8   7       91.64       71.33     24.62 o 
 -13   8   7        0.07       22.29     21.61 o 
 -12   8   7       45.53       34.55     20.20 o 
 -11   8   7      214.27      155.38     20.66 o 
 -10   8   7       24.48       50.54     18.91 o 
  -9   8   7       42.13       15.98     15.89 o 
  -8   8   7      380.46      354.39     18.99 o 
  -7   8   7       82.41       87.51     11.89 o 
  -6   8   7       54.61       45.35     10.98 o 
  -5   8   7       20.96        9.11     10.18 o 
  -4   8   7      152.21      156.19     11.34 o 
  -3   8   7        1.64       -1.06     14.48 o 
  -2   8   7        1.23        4.90     12.95 o 
  -1   8   7      496.38      532.33     20.06 o 
   0   8   7        3.27       21.02     13.69 o 
   1   8   7        3.83       -0.07     12.10 o 
   2   8   7       12.00        2.33     16.23 o 
   3   8   7     2222.05     2227.60     51.44 o 
   4   8   7      469.89      454.41     23.51 o 
   5   8   7       10.49       13.90     16.11 o 
   6   8   7      157.78      140.91     18.65 o 
   7   8   7        0.07       22.71     17.47 o 
   8   8   7       82.50       92.25     19.27 o 
   9   8   7       67.88       33.10     18.78 o 
  10   8   7       49.56       67.77     20.33 o 
  11   8   7       32.31       21.64     21.36 o 
 -13   9   7        8.24       -1.49     24.34 o 
 -12   9   7       13.03       33.20     23.59 o 
 -11   9   7       24.95        3.74     20.17 o 
 -10   9   7       20.48      -17.72     18.73 o 
  -9   9   7        2.90        3.91     17.63 o 
  -8   9   7      186.67      210.74     18.34 o 
  -7   9   7       40.57       12.21     15.02 o 
  -6   9   7        0.31      -15.78     15.78 o 
  -5   9   7       69.23       68.84     18.92 o 
  -4   9   7       37.15       29.54     17.14 o 
  -3   9   7       10.68       -2.27     16.18 o 
  -2   9   7        7.02        2.66     16.93 o 
  -1   9   7       61.37       52.95     15.28 o 
   0   9   7       17.57       16.38     14.54 o 
   1   9   7       78.57       70.91     19.26 o 
   2   9   7       50.62       41.62     17.84 o 
   3   9   7       15.38       -1.47     17.61 o 
   4   9   7      389.25      393.10     38.85 o 
   5   9   7        0.15        8.12     18.05 o 
   6   9   7       32.60       93.58     21.29 o 
   7   9   7       26.40       12.17     22.32 o 
   8   9   7       21.78       32.37     25.67 o 
   9   9   7      117.75      149.67     23.01 o 
  10   9   7       82.03       38.62     22.03 o 
 -12  10   7        0.56       -0.34     31.85 o 
 -11  10   7       11.25       14.04     26.74 o 
 -10  10   7      179.00      196.58     29.09 o 
  -9  10   7      250.62      241.77     28.71 o 
  -8  10   7      727.60      716.68     61.88 o 
  -7  10   7       16.31       11.44     27.64 o 
  -6  10   7       14.19       11.77     28.29 o 
  -5  10   7        1.64       37.42     34.24 o 
  -4  10   7        2.76       -5.44     25.90 o 
  -3  10   7        0.60      -23.61     23.61 o 
  -2  10   7       47.58       33.29     19.45 o 
  -1  10   7       34.01       21.82     18.54 o 
   0  10   7        2.51      -15.59     15.59 o 
   1  10   7      102.44       60.75     20.09 o 
   2  10   7       34.33       62.63     21.23 o 
   3  10   7      731.43      764.76     37.81 o 
   4  10   7      369.34      363.57     30.19 o 
   5  10   7        0.93       18.56     21.92 o 
   6  10   7        9.90      -22.52     22.52 o 
   7  10   7        1.08      -12.69     23.45 o 
   8  10   7       62.61       18.75     24.54 o 
   9  10   7       31.25       32.50     27.10 o 
 -10  11   7       74.52      128.56     62.48 o 
  -9  11   7      191.94      177.83     62.48 o 
  -8  11   7       12.76        2.40     55.27 o 
  -7  11   7      111.74      181.43     54.07 o 
  -6  11   7       12.33       45.92     50.46 o 
  -5  11   7      165.08      198.21     34.34 o 
  -4  11   7        0.88       13.05     30.08 o 
  -3  11   7        1.31        7.97     27.69 o 
  -2  11   7        3.93       12.94     26.83 o 
  -1  11   7       77.44       81.09     28.45 o 
   0  11   7        4.46        2.32     21.23 o 
   1  11   7      202.30      184.01     24.15 o 
   2  11   7        1.07       -4.99     22.18 o 
   3  11   7       61.48       34.70     22.83 o 
   4  11   7        3.57        7.29     22.39 o 
   5  11   7        1.13      -16.57     22.39 o 
   6  11   7      161.44      177.85     27.98 o 
   7  11   7       23.52       72.31     26.85 o 
   8  11   7        6.11      -19.29     30.67 o 
  -8  12   7       11.66        6.01     54.07 o 
  -7  12   7        0.44      -18.02     57.67 o 
  -6  12   7       18.75       76.90     57.67 o 
  -5  12   7       53.89       31.14     34.64 o 
  -4  12   7        7.48        0.60     33.70 o 
  -3  12   7      143.99      149.49     42.05 o 
  -2  12   7        7.45      -18.94     31.85 o 
  -1  12   7        1.58       15.62     46.86 o 
   0  12   7       12.54       13.22     46.86 o 
   1  12   7       26.90      102.13     49.26 o 
   2  12   7      137.05      184.11     33.00 o 
   3  12   7      161.22       93.42     32.64 o 
   4  12   7      107.76       71.40     28.39 o 
   5  12   7        0.16      -43.72     48.66 o 
  -4  13   7        0.02        7.78     36.41 o 
  -3  13   7        3.57      -34.62     35.65 o 
  -2  13   7        1.28       -2.40     49.26 o 
  -1  13   7       63.32       80.50     52.87 o 
   0  13   7       15.66       15.62     46.86 o 
   1  13   7        6.13      -46.86     46.86 o 
 -17   0   8      206.67      242.40     42.97 o 
 -16   0   8      289.27      318.18     22.89 o 
 -15   0   8        5.17      -14.45     16.84 o 
 -14   0   8       20.62       12.74     17.10 o 
 -13   0   8      510.51      488.94     23.78 o 
 -12   0   8        0.83        8.28     15.62 o 
 -11   0   8      224.45      254.67     18.19 o 
 -10   0   8     4938.19     5254.30    113.87 o 
  -9   0   8     8040.92     7865.96    227.59 o 
  -8   0   8    10765.82    10933.42    218.24 o 
  -7   0   8    13353.38    13370.20    388.18 o 
  -6   0   8     5727.67     5737.44    121.35 o 
  -5   0   8     4010.22     4485.65     96.75 o 
  -4   0   8        7.29       16.19      8.04 o 
  -3   0   8     1644.03     1747.65     42.45 o 
  -2   0   8     3675.30     3966.28     69.11 o 
  -1   0   8     2007.19     2153.33     45.07 o 
   0   0   8     3874.69     3745.79     66.09 o 
   1   0   8    18763.47    18347.88    262.62 o 
   2   0   8    10398.99    10198.02    148.27 o 
   3   0   8    13201.15    12544.76    211.43 o 
   4   0   8    10356.82    10171.78    172.85 o 
   5   0   8     9019.78     9043.75    155.05 o 
   6   0   8     5207.20     5314.06     95.17 o 
   7   0   8     1276.51     1217.78     30.97 o 
   8   0   8     4006.17     4154.43     96.58 o 
   9   0   8       20.92       -1.36     21.63 o 
  10   0   8       96.89      125.37     22.44 o 
  11   0   8        8.68       29.70     21.56 o 
  12   0   8       33.93       62.28     24.20 o 
  13   0   8      174.30      203.76     28.84 o 
  14   0   8      389.68      439.41     33.98 o 
 -17   1   8      244.89      295.19     20.99 o 
 -16   1   8      506.66      555.65     32.24 o 
 -15   1   8      345.96      351.06     16.50 o 
 -14   1   8      593.04      578.40     19.49 o 
 -13   1   8      121.23      146.48     14.39 o 
 -12   1   8      950.43      947.45     23.66 o 
 -11   1   8       43.88       42.28     10.04 o 
 -10   1   8     1462.47     1429.11     30.00 o 
  -9   1   8       70.36       91.30      7.80 o 
  -8   1   8     1147.45     1079.60     22.83 o 
  -7   1   8     2791.35     2513.39     41.29 o 
  -6   1   8     5810.81     5569.77     97.24 o 
  -5   1   8     5301.36     4926.17     86.64 o 
  -4   1   8    22756.25    23588.83    388.98 o 
  -3   1   8      186.85      270.70     11.46 o 
  -2   1   8     2601.55     2899.13     40.69 o 
  -1   1   8     6514.11     6669.91     80.53 o 
   0   1   8     2199.21     1985.25     33.18 o 
   1   1   8     2502.87     2365.97     31.83 o 
   2   1   8     2258.89     2188.21     27.85 o 
   3   1   8      267.04      297.26     11.91 o 
   4   1   8      302.25      311.73     10.02 o 
   5   1   8       56.85       78.98      7.37 o 
   6   1   8     1308.41     1410.01     23.33 o 
   7   1   8     1334.19     1298.90     31.24 o 
   8   1   8       88.50       87.66     10.79 o 
   9   1   8        0.61      -12.47     12.47 o 
  10   1   8       72.28       56.23     14.23 o 
  11   1   8      124.93      152.99     20.64 o 
  12   1   8      645.59      648.01     24.38 o 
  13   1   8      945.27      867.57     57.79 o 
  14   1   8       86.27      119.47     22.82 o 
 -17   2   8       11.22        8.35     13.32 o 
 -16   2   8      220.12      229.64     16.75 o 
 -15   2   8       37.34       29.20     12.60 o 
 -14   2   8     1641.37     1603.11     34.82 o 
 -13   2   8     2209.61     2191.97     39.45 o 
 -12   2   8     1815.00     1812.92     39.25 o 
 -11   2   8        9.58        6.16     13.05 o 
 -10   2   8        2.12       -2.94     11.36 o 
  -9   2   8      463.47      484.02     19.25 o 
  -8   2   8       11.97       33.84     13.70 o 
  -7   2   8        2.28       -1.34      7.00 o 
  -6   2   8       50.51       44.69      7.20 o 
  -5   2   8     9287.80     9577.19    161.99 o 
  -4   2   8     1261.34     1113.17     26.09 o 
  -3   2   8    11135.80    11110.55    160.46 o 
  -2   2   8    10606.99    10468.97    124.15 o 
  -1   2   8     6792.83     6476.65     86.31 o 
   0   2   8     1220.57     1131.58     18.33 o 
   1   2   8     2799.36     2804.30     36.96 o 
   2   2   8      163.77      197.61     13.39 o 
   3   2   8        0.94       -2.73      5.91 o 
   4   2   8      156.69      197.02      8.52 o 
   5   2   8       39.22       32.22     12.00 o 
   6   2   8     1013.52      956.38     21.36 o 
   7   2   8       62.40       46.75     10.33 o 
   8   2   8      823.77      816.12     21.41 o 
   9   2   8      573.44      574.80     18.35 o 
  10   2   8      915.43      896.21     26.77 o 
  11   2   8      783.33      740.63     29.16 o 
  12   2   8      151.23      147.46     20.01 o 
  13   2   8       18.51       -5.31     18.76 o 
  14   2   8       40.20       46.50     29.65 o 
 -17   3   8      431.89      467.07     24.31 o 
 -16   3   8      247.38      307.35     19.58 o 
 -15   3   8      315.12      365.61     16.23 o 
 -14   3   8     1554.54     1600.73     31.77 o 
 -13   3   8      384.27      391.43     20.26 o 
 -12   3   8     3824.85     3859.51     60.01 o 
 -11   3   8     2498.44     2432.67     45.70 o 
 -10   3   8     1620.34     1650.79     47.87 o 
  -9   3   8      998.62      982.68     24.94 o 
  -8   3   8      166.64      140.04      9.61 o 
  -7   3   8      608.68      616.20     15.98 o 
  -6   3   8       29.49       18.41      7.23 o 
  -5   3   8      411.93      453.63     16.40 o 
  -4   3   8       38.82       32.01      6.41 o 
  -3   3   8     2244.80     2319.23     35.13 o 
  -2   3   8      169.81      243.20      8.94 o 
  -1   3   8     1299.24     1358.56     23.51 o 
   0   3   8     1128.93     1107.35     18.37 o 
   1   3   8     3912.40     4086.08     51.73 o 
   2   3   8        6.43        8.82      6.61 o 
   3   3   8       17.29       25.37      7.25 o 
   4   3   8      163.89      183.15      8.48 o 
   5   3   8     2723.84     2667.44     41.12 o 
   6   3   8      706.14      686.84     18.49 o 
   7   3   8      159.72      137.49     13.39 o 
   8   3   8      397.05      381.25     17.11 o 
   9   3   8       24.72       -4.32     12.88 o 
  10   3   8      331.79      315.33     20.33 o 
  11   3   8       25.59       27.27     17.51 o 
  12   3   8        9.96       -2.96     18.17 o 
  13   3   8      155.09      185.09     22.79 o 
  14   3   8       55.40       44.41     21.22 o 
 -17   4   8       10.74        7.89     21.83 o 
 -16   4   8      201.61      173.54     14.26 o 
 -15   4   8       68.57       71.43     13.46 o 
 -14   4   8       93.58       83.30     23.19 o 
 -13   4   8      166.84      157.74     15.38 o 
 -12   4   8      375.65      358.95     17.53 o 
 -11   4   8       33.45       38.97     12.42 o 
 -10   4   8      389.88      358.42     15.97 o 
  -9   4   8        9.48        8.71     10.55 o 
  -8   4   8        7.18        1.82      9.55 o 
  -7   4   8       12.00       15.77      9.29 o 
  -6   4   8      326.91      317.09     12.21 o 
  -5   4   8      355.20      350.48     12.28 o 
  -4   4   8       26.73       31.43      7.25 o 
  -3   4   8      123.47      116.94      7.69 o 
  -2   4   8       18.69       22.71      6.04 o 
  -1   4   8       25.68       27.31      9.58 o 
   0   4   8       11.20       21.14      6.09 o 
   1   4   8      195.32      246.79     12.54 o 
   2   4   8      220.88      240.29     14.54 o 
   3   4   8       75.00       85.40      8.38 o 
   4   4   8       71.44      101.55     10.04 o 
   5   4   8        2.24        2.04     10.29 o 
   6   4   8      178.29      213.32     13.85 o 
   7   4   8      347.12      403.56     17.44 o 
   8   4   8        3.73        9.47     13.16 o 
   9   4   8      157.73      166.35     16.51 o 
  10   4   8       68.38       47.83     15.89 o 
  11   4   8       22.27       15.66     17.63 o 
  12   4   8        9.51       13.88     20.19 o 
  13   4   8        4.60        6.96     20.39 o 
  14   4   8       19.55        1.25     21.85 o 
 -16   5   8       10.64       -6.03     29.30 o 
 -15   5   8      344.21      311.68     21.08 o 
 -14   5   8       35.72       60.72     16.41 o 
 -13   5   8      442.61      494.28     21.25 o 
 -12   5   8       85.77      103.91     15.16 o 
 -11   5   8      172.63      204.63     14.38 o 
 -10   5   8      267.66      302.87     14.61 o 
  -9   5   8     1586.00     1601.26     31.67 o 
  -8   5   8      513.23      540.07     34.06 o 
  -7   5   8      232.91      255.75     16.56 o 
  -6   5   8       82.93       68.06     10.01 o 
  -5   5   8     1293.82     1185.77     23.94 o 
  -4   5   8       50.24       89.52     10.30 o 
  -3   5   8      203.79      172.17     12.54 o 
  -2   5   8      462.74      429.12     12.10 o 
  -1   5   8       24.62       40.34      6.85 o 
   0   5   8      140.13      143.41      7.62 o 
   1   5   8       32.40       22.47      7.50 o 
   2   5   8      373.43      419.23     15.66 o 
   3   5   8        1.18       -6.90     10.10 o 
   4   5   8      707.18      716.97     21.75 o 
   5   5   8        4.28       22.54     11.82 o 
   6   5   8      765.13      717.76     23.41 o 
   7   5   8      676.50      681.79     23.00 o 
   8   5   8       82.04       89.00     15.33 o 
   9   5   8      769.40      630.35     24.13 o 
  10   5   8        2.35        4.50     15.79 o 
  11   5   8        0.71      -11.75     18.29 o 
  12   5   8       88.17       67.19     21.14 o 
  13   5   8        5.39       15.36     22.35 o 
 -16   6   8        3.66       -1.20     31.72 o 
 -15   6   8        8.94      -19.98     21.15 o 
 -14   6   8      233.63      220.46     23.30 o 
 -13   6   8       60.72       30.75     16.54 o 
 -12   6   8       44.37       29.12     14.87 o 
 -11   6   8        2.34       14.01     13.79 o 
 -10   6   8      602.03      500.30     17.56 o 
  -9   6   8       73.33       56.03     11.71 o 
  -8   6   8     1077.36     1100.92     23.79 o 
  -7   6   8      116.46       93.73     11.15 o 
  -6   6   8      176.83      177.49     11.38 o 
  -5   6   8       34.46       48.35     11.68 o 
  -4   6   8     2627.68     2628.63     87.56 o 
  -3   6   8     2088.74     2050.46     38.23 o 
  -2   6   8     1838.61     1778.43     34.95 o 
  -1   6   8     1204.21     1176.99     25.43 o 
   0   6   8      631.68      616.07     41.62 o 
   1   6   8      697.11      687.22     18.42 o 
   2   6   8       46.75       46.78     12.10 o 
   3   6   8       62.24       54.76     18.56 o 
   4   6   8      186.08      203.54     23.76 o 
   5   6   8       68.29       57.21     13.58 o 
   6   6   8      110.75      104.09     14.92 o 
   7   6   8      171.57      208.62     17.10 o 
   8   6   8      308.94      287.44     19.17 o 
   9   6   8       16.18        4.23     15.97 o 
  10   6   8      122.24      110.06     18.09 o 
  11   6   8      135.52      166.92     27.03 o 
  12   6   8      168.82      198.48     23.18 o 
  13   6   8       11.14        7.29     24.82 o 
 -15   7   8        3.03        7.78     23.56 o 
 -14   7   8        7.22      -10.02     21.09 o 
 -13   7   8      161.99      182.72     30.70 o 
 -12   7   8      337.36      339.10     23.39 o 
 -11   7   8      340.59      386.75     27.75 o 
 -10   7   8      395.26      423.11     19.46 o 
  -9   7   8       10.08       20.53     14.33 o 
  -8   7   8      590.62      561.51     20.51 o 
  -7   7   8        1.38       14.97     10.56 o 
  -6   7   8      461.57      500.72     17.73 o 
  -5   7   8      961.77      933.08     24.81 o 
  -4   7   8       27.28       29.07      9.40 o 
  -3   7   8       75.32       85.58      8.98 o 
  -2   7   8       68.86       84.21     11.04 o 
  -1   7   8      848.92      902.26     25.42 o 
   0   7   8      321.25      354.93     16.67 o 
   1   7   8     1582.70     1443.68     54.82 o 
   2   7   8      115.92       83.35     13.70 o 
   3   7   8      882.00      742.82     24.06 o 
   4   7   8       62.70       90.72     15.06 o 
   5   7   8       44.60       52.89     20.12 o 
   6   7   8      191.38      187.66     19.08 o 
   7   7   8       22.11       41.86     15.66 o 
   8   7   8       73.84       99.11     18.04 o 
   9   7   8       42.21       20.45     17.71 o 
  10   7   8       18.78        8.44     18.81 o 
  11   7   8        4.58        7.37     20.11 o 
  12   7   8      122.17      128.59     24.69 o 
 -14   8   8        0.53        7.01     30.00 o 
 -13   8   8       91.37      130.74     23.86 o 
 -12   8   8        6.70       -2.90     19.78 o 
 -11   8   8      162.81      178.22     21.85 o 
 -10   8   8      269.55      304.36     21.56 o 
  -9   8   8       95.62       85.18     15.69 o 
  -8   8   8      168.16      183.51     14.24 o 
  -7   8   8     1479.86     1478.99     30.46 o 
  -6   8   8      275.68      251.23     14.00 o 
  -5   8   8       77.20       92.77     11.72 o 
  -4   8   8       47.44       42.33     16.56 o 
  -3   8   8        2.92       -8.14     15.21 o 
  -2   8   8      399.77      436.65     19.24 o 
  -1   8   8       48.84       30.84     13.02 o 
   0   8   8        6.09       22.64     13.72 o 
   1   8   8      153.27      182.48     15.71 o 
   2   8   8       53.31       69.26     17.63 o 
   3   8   8        8.39       17.89     17.63 o 
   4   8   8     2067.20     1908.17     69.14 o 
   5   8   8      611.52      602.81     37.58 o 
   6   8   8      106.15       51.32     22.30 o 
   7   8   8        0.14      -10.83     17.79 o 
   8   8   8       46.30       49.66     19.27 o 
   9   8   8       83.81      102.62     25.12 o 
  10   8   8       14.58        1.01     20.45 o 
  11   8   8       22.17        6.76     21.73 o 
 -13   9   8        0.02       15.46     27.28 o 
 -12   9   8        0.21      -22.40     22.40 o 
 -11   9   8      175.33      170.56     23.29 o 
 -10   9   8       13.09      -12.42     19.31 o 
  -9   9   8      257.38      206.97     20.73 o 
  -8   9   8      955.54      965.53     29.49 o 
  -7   9   8      155.74      214.93     21.61 o 
  -6   9   8      442.77      470.57     25.98 o 
  -5   9   8       23.35       43.20     18.47 o 
  -4   9   8      716.57      689.13     29.68 o 
  -3   9   8        2.76       12.34     17.63 o 
  -2   9   8       89.19      132.33     19.62 o 
  -1   9   8       12.27       16.31     17.52 o 
   0   9   8       12.50       10.45     14.98 o 
   1   9   8      296.27      273.09     23.24 o 
   2   9   8      147.45      136.34     20.32 o 
   3   9   8      128.08      127.28     20.72 o 
   4   9   8      100.46       76.39     22.54 o 
   5   9   8      100.87       97.47     23.82 o 
   6   9   8      147.55      131.65     23.28 o 
   7   9   8      345.83      298.75     27.66 o 
   8   9   8        5.35       14.42     24.02 o 
   9   9   8      224.15      256.45     25.05 o 
  10   9   8        8.48      -22.01     22.01 o 
 -12  10   8        0.28        3.61     26.34 o 
 -11  10   8        2.25       26.67     23.48 o 
 -10  10   8       40.43       29.86     21.20 o 
  -9  10   8        0.77       -8.68     30.44 o 
  -8  10   8       23.98       39.65     50.46 o 
  -7  10   8       80.73      105.97     30.44 o 
  -6  10   8       99.76       87.66     30.79 o 
  -5  10   8        5.12        4.03     28.38 o 
  -4  10   8      161.61      154.76     49.86 o 
  -3  10   8       54.17       44.34     20.85 o 
  -2  10   8       76.45       87.84     21.20 o 
  -1  10   8       15.02        4.83     19.36 o 
   0  10   8        0.18      -18.87     18.87 o 
   1  10   8       25.25       46.88     20.49 o 
   2  10   8        1.21       -0.12     21.21 o 
   3  10   8        9.80      -13.29     19.79 o 
   4  10   8      378.34      371.75     48.31 o 
   5  10   8       38.32        8.15     23.45 o 
   6  10   8        5.73       19.44     23.48 o 
   7  10   8      140.80      137.73     27.53 o 
   8  10   8        6.03        8.29     33.73 o 
   9  10   8       34.95       35.10     26.98 o 
  -9  11   8      179.28      249.92     58.87 o 
  -8  11   8      213.83      153.80     57.67 o 
  -7  11   8       61.13       96.12     49.26 o 
  -6  11   8      124.38       92.22     33.00 o 
  -5  11   8       18.35       -5.37     31.65 o 
  -4  11   8      229.51      254.92     58.87 o 
  -3  11   8       82.88       94.27     28.45 o 
  -2  11   8        5.92       34.44     27.60 o 
  -1  11   8      138.23      153.29     33.64 o 
   0  11   8        0.74       40.79     26.67 o 
   1  11   8       36.64       46.65     23.52 o 
   2  11   8       89.51      104.88     34.92 o 
   3  11   8      242.45      146.73     25.50 o 
   4  11   8      109.54      114.57     24.21 o 
   5  11   8       13.05       22.43     24.53 o 
   6  11   8       22.21       63.48     27.03 o 
   7  11   8        1.38       11.05     31.99 o 
  -7  12   8       12.11       -8.41     57.67 o 
  -6  12   8       46.37       64.88     56.47 o 
  -5  12   8        0.52       38.36     33.49 o 
  -4  12   8       12.30       -1.43     31.85 o 
  -3  12   8       81.69       75.58     34.80 o 
  -2  12   8        9.48      -10.40     37.85 o 
  -1  12   8       13.09       26.43     43.25 o 
   0  12   8        9.09        1.20     44.46 o 
   1  12   8        2.71       30.04     49.26 o 
   2  12   8        3.65        3.21     24.95 o 
   3  12   8       46.51       41.90     27.77 o 
   4  12   8       19.68       -6.40     27.37 o 
   5  12   8       29.93      -33.64     33.64 o 
  -3  13   8      396.29      352.05     62.48 o 
  -2  13   8       37.57       27.64     51.67 o 
  -1  13   8       84.00      121.35     50.46 o 
   0  13   8      165.98      251.12     54.07 o 
 -17   1   9      337.33      327.28     17.03 o 
 -16   1   9     1214.80     1202.56     45.67 o 
 -15   1   9      907.21     1027.35     37.84 o 
 -14   1   9     1665.52     1677.19     35.08 o 
 -13   1   9      376.37      376.69     16.00 o 
 -12   1   9     1813.55     1748.24     34.57 o 
 -11   1   9      103.63      102.97     11.46 o 
 -10   1   9     2371.08     2365.31     47.38 o 
  -9   1   9      264.74      238.78     17.25 o 
  -8   1   9      862.39      848.41     24.89 o 
  -7   1   9      842.10      767.18     28.09 o 
  -6   1   9     1541.28     1292.85     30.20 o 
  -5   1   9    11004.26    10902.60    183.95 o 
  -4   1   9     1124.76      920.18     23.31 o 
  -3   1   9    11057.36    10976.48    158.82 o 
  -2   1   9     3185.71     3056.85     43.26 o 
  -1   1   9       54.12       29.70      5.79 o 
   0   1   9       47.96       46.29      5.99 o 
   1   1   9      658.54      795.09     15.32 o 
   2   1   9       65.72       87.43      6.55 o 
   3   1   9       18.70       19.04      6.05 o 
   4   1   9        4.32        4.79      6.94 o 
   5   1   9        9.65        5.35      7.58 o 
   6   1   9      103.07      118.21      9.38 o 
   7   1   9      583.18      561.94     18.18 o 
   8   1   9      283.29      311.91     16.83 o 
   9   1   9      101.77      121.14     15.28 o 
  10   1   9       60.68       36.58     15.39 o 
  11   1   9        7.47      -20.46     20.46 o 
  12   1   9        5.93       11.43     17.54 o 
  13   1   9       74.48       75.99     21.57 o 
  14   1   9      115.14       96.07     49.85 o 
 -17   2   9       43.13       32.01     17.11 o 
 -16   2   9      180.71      192.82     15.65 o 
 -15   2   9      301.69      381.60     26.96 o 
 -14   2   9      528.95      562.69     21.79 o 
 -13   2   9      636.84      654.90     23.07 o 
 -12   2   9       85.87       82.76     12.01 o 
 -11   2   9     1239.74     1230.38     33.19 o 
 -10   2   9      380.62      321.65     36.73 o 
  -9   2   9      889.62      876.75     44.83 o 
  -8   2   9      886.09      857.43     25.33 o 
  -7   2   9     5788.68     5721.60    101.41 o 
  -6   2   9     2091.63     1968.07     40.41 o 
  -5   2   9     1689.31     1594.60     34.16 o 
  -4   2   9     2916.69     3066.73     49.05 o 
  -3   2   9       73.38       91.59      7.38 o 
  -2   2   9        5.32        9.33      5.52 o 
  -1   2   9     2392.86     2627.05     35.49 o 
   0   2   9       27.41       28.49      5.80 o 
   1   2   9      513.72      569.38     13.53 o 
   2   2   9     5153.75     5394.59     67.05 o 
   3   2   9     1979.50     1917.82     28.38 o 
   4   2   9     2572.17     2522.01     41.82 o 
   5   2   9     5368.50     5543.31     72.99 o 
   6   2   9     2426.55     2502.57     40.22 o 
   7   2   9      607.96      645.14     19.07 o 
   8   2   9      292.47      337.81     15.17 o 
   9   2   9      227.41      219.68     16.90 o 
  10   2   9        6.79       16.59     20.73 o 
  11   2   9       31.38       25.69     18.80 o 
  12   2   9       52.82       46.15     20.16 o 
  13   2   9       94.76      146.93     23.36 o 
  14   2   9       83.20      130.43     24.81 o 
 -17   3   9       59.65       81.32     16.51 o 
 -16   3   9        3.08        1.08     13.77 o 
 -15   3   9       24.66       37.61     13.39 o 
 -14   3   9      496.44      476.71     17.93 o 
 -13   3   9      671.00      642.13     27.92 o 
 -12   3   9       13.30       15.16     14.82 o 
 -11   3   9      496.88      444.17     32.76 o 
 -10   3   9     2983.69     2777.59     56.77 o 
  -9   3   9     2413.31     2279.12     48.64 o 
  -8   3   9     1565.28     1559.15     36.03 o 
  -7   3   9       59.68       86.38     11.27 o 
  -6   3   9      687.57      730.25     26.56 o 
  -5   3   9      509.81      472.68     19.74 o 
  -4   3   9     2134.96     2134.10     33.64 o 
  -3   3   9     6429.13     6693.53     90.15 o 
  -2   3   9     1557.85     1553.42     23.69 o 
  -1   3   9      102.28       83.53      6.84 o 
   0   3   9      594.00      597.85     13.82 o 
   1   3   9     2167.67     2076.15     29.91 o 
   2   3   9      271.74      243.32     15.32 o 
   3   3   9     1266.41     1214.99     23.08 o 
   4   3   9      327.17      343.89     15.40 o 
   5   3   9      191.57      177.33     11.28 o 
   6   3   9      285.33      333.10     13.43 o 
   7   3   9      893.86      833.58     27.42 o 
   8   3   9      147.06      178.08     20.46 o 
   9   3   9     1186.79     1135.03     29.96 o 
  10   3   9       63.64       52.99     22.91 o 
  11   3   9       55.21       29.53     23.95 o 
  12   3   9       26.04       47.51     20.17 o 
  13   3   9        1.24       -3.79     20.33 o 
 -16   4   9       80.03       80.56     15.16 o 
 -15   4   9       90.83       77.58     14.58 o 
 -14   4   9       44.88       58.71     17.87 o 
 -13   4   9     1397.13     1318.71     31.41 o 
 -12   4   9      316.35      311.05     17.32 o 
 -11   4   9     2194.93     2072.09     42.30 o 
 -10   4   9        6.41       -2.21     10.95 o 
  -9   4   9      195.05      207.23     13.18 o 
  -8   4   9      110.56      108.80     11.81 o 
  -7   4   9     2393.55     2384.91     39.24 o 
  -6   4   9      214.40      232.35     11.95 o 
  -5   4   9      179.78      191.89     11.11 o 
  -4   4   9     1707.30     1669.02     26.52 o 
  -3   4   9     3054.51     2879.91     43.10 o 
  -2   4   9    10057.12     9794.30    117.60 o 
  -1   4   9     7291.16     7009.54     85.82 o 
   0   4   9     2456.36     2198.08     41.20 o 
   1   4   9     3963.11     3886.43     55.54 o 
   2   4   9      230.67      207.69     16.92 o 
   3   4   9     1226.92     1219.48     23.74 o 
   4   4   9      537.95      576.12     15.85 o 
   5   4   9        2.79        7.09     11.50 o 
   6   4   9       46.60       37.88     13.24 o 
   7   4   9      640.75      567.92     21.16 o 
   8   4   9        8.59       -7.13     14.12 o 
   9   4   9      958.08      924.12     29.16 o 
  10   4   9      311.57      297.14     22.67 o 
  11   4   9      399.32      356.57     34.77 o 
  12   4   9      586.32      535.42     29.06 o 
  13   4   9      150.99      126.02     24.65 o 
 -16   5   9      240.11      231.53     27.10 o 
 -15   5   9       18.73       36.35     18.19 o 
 -14   5   9        3.14       16.59     16.58 o 
 -13   5   9      176.63      206.17     17.64 o 
 -12   5   9      721.84      765.59     22.33 o 
 -11   5   9     2303.78     2353.12     42.37 o 
 -10   5   9      618.78      622.31     18.65 o 
  -9   5   9     3614.55     3614.51     56.16 o 
  -8   5   9      503.48      473.76     19.50 o 
  -7   5   9      431.06      425.42     15.60 o 
  -6   5   9        0.11        2.57      9.57 o 
  -5   5   9      302.26      293.91     13.03 o 
  -4   5   9      206.28      173.44     11.26 o 
  -3   5   9      302.38      279.31     13.61 o 
  -2   5   9      127.17      119.65     12.45 o 
  -1   5   9      858.96      944.70     18.53 o 
   0   5   9     2571.27     2596.22     45.20 o 
   1   5   9      456.90      442.75     15.68 o 
   2   5   9     4281.91     4182.14     68.58 o 
   3   5   9     1232.16     1144.13     35.21 o 
   4   5   9     1694.83     1545.19     38.85 o 
   5   5   9      540.38      564.24     21.11 o 
   6   5   9      256.39      275.75     17.19 o 
   7   5   9      414.72      392.01     19.69 o 
   8   5   9      110.69      115.65     16.07 o 
   9   5   9       73.68       82.09     16.76 o 
  10   5   9       55.01       47.58     17.46 o 
  11   5   9       14.43       15.78     21.29 o 
  12   5   9       28.90       51.19     22.43 o 
  13   5   9       14.97       -3.48     26.31 o 
 -15   6   9        0.80       19.33     21.71 o 
 -14   6   9        0.06      -19.23     19.23 o 
 -13   6   9        5.67        9.40     16.15 o 
 -12   6   9       33.19       25.17     15.64 o 
 -11   6   9       10.32        4.42     12.86 o 
 -10   6   9      529.47      466.73     17.75 o 
  -9   6   9      359.45      344.54     19.88 o 
  -8   6   9     2726.18     2655.92     41.44 o 
  -7   6   9      211.54      199.86     13.99 o 
  -6   6   9      576.23      501.00     16.87 o 
  -5   6   9      541.85      527.38     19.83 o 
  -4   6   9      492.09      414.58     15.87 o 
  -3   6   9       15.03       21.82      9.13 o 
  -2   6   9      257.30      303.46     11.82 o 
  -1   6   9      137.54      185.81     14.86 o 
   0   6   9      201.35      222.84     14.24 o 
   1   6   9        1.21       -8.34     13.19 o 
   2   6   9     1660.22     1628.67     34.81 o 
   3   6   9       32.78       39.90     12.80 o 
   4   6   9      862.63      724.24     23.97 o 
   5   6   9      461.06      469.14     20.32 o 
   6   6   9      632.38      507.73     22.05 o 
   7   6   9      235.75      189.10     18.02 o 
   8   6   9      252.88      266.20     19.23 o 
   9   6   9        1.59      -13.52     16.62 o 
  10   6   9       26.45        4.59     17.58 o 
  11   6   9      209.79      217.60     25.40 o 
  12   6   9       48.53       42.07     28.61 o 
 -15   7   9       13.44       -9.13     22.37 o 
 -14   7   9      448.76      548.70     28.60 o 
 -13   7   9      106.43       70.01     21.92 o 
 -12   7   9      104.81       94.92     20.66 o 
 -11   7   9        7.56        1.92     15.33 o 
 -10   7   9       24.25        3.24     13.43 o 
  -9   7   9       83.03       79.18     13.81 o 
  -8   7   9      143.61      146.15     16.12 o 
  -7   7   9     2163.35     2228.56     39.01 o 
  -6   7   9     1140.48     1215.21     28.01 o 
  -5   7   9      249.12      341.69     13.65 o 
  -4   7   9      333.74      411.99     14.15 o 
  -3   7   9       88.01      119.47     10.29 o 
  -2   7   9      194.97      235.90     25.15 o 
  -1   7   9       20.34       10.41     12.32 o 
   0   7   9      555.49      564.95     21.75 o 
   1   7   9        3.54       -1.62     14.91 o 
   2   7   9       15.71        3.43     15.89 o 
   3   7   9       69.24       57.54     18.09 o 
   4   7   9       57.16       41.83     13.94 o 
   5   7   9      244.65      228.31     17.47 o 
   6   7   9        2.93        2.04     16.48 o 
   7   7   9      244.77      220.58     19.60 o 
   8   7   9        6.52       27.25     18.21 o 
   9   7   9       24.24       18.12     19.00 o 
  10   7   9        9.19      -17.35     18.78 o 
  11   7   9       25.08       29.95     23.41 o 
 -14   8   9       24.62       53.42     25.84 o 
 -13   8   9       18.12       46.84     21.40 o 
 -12   8   9       41.02       39.94     24.28 o 
 -11   8   9       81.79       57.36     19.02 o 
 -10   8   9       68.26       70.76     19.63 o 
  -9   8   9       37.26       55.55     14.20 o 
  -8   8   9       41.34       32.18     13.07 o 
  -7   8   9       56.65       44.94     12.47 o 
  -6   8   9      713.33      614.36     18.79 o 
  -5   8   9        3.67        9.58     10.93 o 
  -4   8   9      765.59      624.22     27.33 o 
  -3   8   9       11.37        7.97     16.84 o 
  -2   8   9      144.76      129.28     15.85 o 
  -1   8   9       74.86       34.30     14.07 o 
   0   8   9      200.54      199.18     16.13 o 
   1   8   9       44.68       10.55     13.56 o 
   2   8   9      419.14      434.22     24.22 o 
   3   8   9      162.42      133.40     20.68 o 
   4   8   9      419.25      432.94     41.44 o 
   5   8   9       65.69       32.54     18.83 o 
   6   8   9      281.11      294.35     31.43 o 
   7   8   9      127.74      104.55     19.26 o 
   8   8   9        4.14      -10.10     31.91 o 
   9   8   9       28.86       27.66     34.69 o 
  10   8   9        4.48        2.15     21.11 o 
 -13   9   9      117.53      170.19     29.50 o 
 -12   9   9        0.47       17.60     21.38 o 
 -11   9   9       37.40       39.21     20.00 o 
 -10   9   9       68.86       79.49     23.64 o 
  -9   9   9       40.54       22.83     18.16 o 
  -8   9   9        0.38       13.11     15.57 o 
  -7   9   9       34.94       26.76     20.87 o 
  -6   9   9       70.34       58.48     25.86 o 
  -5   9   9       22.38        1.00     18.80 o 
  -4   9   9       35.83       41.79     18.88 o 
  -3   9   9      132.30      125.68     20.49 o 
  -2   9   9        1.34      -15.78     17.80 o 
  -1   9   9        3.25        4.64     15.68 o 
   0   9   9      241.90      276.31     19.66 o 
   1   9   9      201.48      209.03     22.08 o 
   2   9   9        6.79      -18.90     18.90 o 
   3   9   9       28.65       69.25     20.37 o 
   4   9   9      120.14       73.80     22.77 o 
   5   9   9        1.02       -8.15     20.24 o 
   6   9   9        3.63       -7.52     21.91 o 
   7   9   9       23.85       32.53     23.21 o 
   8   9   9       11.93        6.67     24.55 o 
   9   9   9        0.65       30.99     26.46 o 
 -11  10   9       66.21       45.81     24.25 o 
 -10  10   9        6.67       52.66     34.64 o 
  -9  10   9       26.09       22.83     46.86 o 
  -8  10   9       14.71        2.40     30.58 o 
  -7  10   9        7.75        0.61     48.66 o 
  -6  10   9      354.86      376.71     35.65 o 
  -5  10   9       20.73        0.96     30.64 o 
  -4  10   9        0.50        4.79     20.25 o 
  -3  10   9       29.67       44.49     49.27 o 
  -2  10   9        8.34      -20.06     20.06 o 
  -1  10   9       11.44       -4.26     25.64 o 
   0  10   9        8.30       14.51     19.73 o 
   1  10   9       31.11       23.18     20.66 o 
   2  10   9      349.84      279.69     29.52 o 
   3  10   9        3.53        1.29     26.03 o 
   4  10   9        0.48      -22.55     22.55 o 
   5  10   9       44.01      -13.75     22.37 o 
   6  10   9      108.55      151.77     27.74 o 
   7  10   9       67.74       60.02     25.61 o 
   8  10   9       64.04       54.37     28.17 o 
  -9  11   9        1.45       13.22     56.47 o 
  -8  11   9      166.70      161.00     54.07 o 
  -7  11   9       20.69       30.21     32.25 o 
  -6  11   9       45.27       17.20     33.36 o 
  -5  11   9        1.13      -30.93     30.93 o 
  -4  11   9      145.54      146.91     32.50 o 
  -3  11   9       15.10       31.84     31.44 o 
  -2  11   9       81.52       67.52     31.00 o 
  -1  11   9        0.15       50.35     28.00 o 
   0  11   9        4.86        4.88     28.74 o 
   1  11   9       81.87       96.75     25.43 o 
   2  11   9        5.04        3.75     24.53 o 
   3  11   9      229.88      222.28     28.02 o 
   4  11   9       13.00       45.17     26.13 o 
   5  11   9       13.00       27.66     26.49 o 
   6  11   9       26.60       30.61     26.99 o 
  -7  12   9       88.21       60.08     58.87 o 
  -6  12   9       23.47       20.62     35.74 o 
  -5  12   9        6.05       -7.05     34.03 o 
  -4  12   9       49.36       23.44     31.85 o 
  -3  12   9       66.86       91.32     40.85 o 
  -2  12   9        0.57       45.66     46.86 o 
  -1  12   9       36.50       40.85     49.26 o 
   0  12   9       79.17       69.69     46.86 o 
   1  12   9       23.68       54.07     52.87 o 
   2  12   9       35.20       -0.04     26.80 o 
   3  12   9       27.18       68.91     33.86 o 
   4  12   9        3.65       12.04     34.34 o 
 -17   0  10       85.69      117.95     31.95 o 
 -16   0  10       11.84       35.32     21.99 o 
 -15   0  10      460.54      499.06     56.47 o 
 -14   0  10     1235.67     1218.58     43.01 o 
 -13   0  10     1818.50     1810.09     51.38 o 
 -12   0  10      230.92      266.88     21.56 o 
 -11   0  10     5417.39     5164.39    114.36 o 
 -10   0  10       70.51       43.17     22.23 o 
  -9   0  10     3884.50     3783.57     86.46 o 
  -8   0  10     1441.31     1469.40     42.65 o 
  -7   0  10     3862.87     3893.60     87.40 o 
  -6   0  10     3430.42     3160.52     94.32 o 
  -5   0  10     4590.85     4600.66    100.61 o 
  -4   0  10     7055.50     6704.07    141.37 o 
  -3   0  10     1531.40     1723.87     35.29 o 
  -2   0  10        0.66        4.58      8.27 o 
  -1   0  10       59.71       35.36      8.77 o 
   0   0  10     3924.62     4188.64     74.88 o 
   1   0  10     1801.51     1959.52     34.94 o 
   2   0  10       26.49       22.86      8.45 o 
   3   0  10      860.36      889.97     24.91 o 
   4   0  10     4504.28     4197.09     77.64 o 
   5   0  10     6568.31     6284.48    112.06 o 
   6   0  10     3064.94     3180.58     62.74 o 
   7   0  10     3931.97     3966.03    209.07 o 
   8   0  10     1801.49     1934.61     56.78 o 
   9   0  10       84.07       97.86     23.07 o 
  10   0  10        3.21       29.87     23.56 o 
  11   0  10      434.50      435.59     72.69 o 
  12   0  10       12.60       43.11     27.08 o 
  13   0  10      113.37      171.27     31.72 o 
 -17   1  10       82.38       81.63     14.92 o 
 -16   1  10      602.69      637.83     35.22 o 
 -15   1  10      809.01      832.43     30.00 o 
 -14   1  10      869.64      897.33     26.20 o 
 -13   1  10      182.18      228.06     14.92 o 
 -12   1  10      516.64      516.13     20.49 o 
 -11   1  10      251.97      248.09     13.64 o 
 -10   1  10      757.11      756.46     21.21 o 
  -9   1  10      322.62      284.49     13.35 o 
  -8   1  10     1952.92     1870.73     34.70 o 
  -7   1  10        6.05        0.50      9.87 o 
  -6   1  10      186.21      169.88     16.25 o 
  -5   1  10     3076.58     3022.43     57.55 o 
  -4   1  10     6216.96     5679.67    100.05 o 
  -3   1  10     6543.98     6403.52     85.05 o 
  -2   1  10     4790.16     4628.21     63.15 o 
  -1   1  10     4347.90     4590.61     57.88 o 
   0   1  10     1107.77     1204.21     20.15 o 
   1   1  10      225.29      198.71     10.66 o 
   2   1  10     1157.44     1090.44     18.10 o 
   3   1  10     1110.61     1009.62     19.28 o 
   4   1  10      176.74      155.42      9.37 o 
   5   1  10        3.69        4.82      8.28 o 
   6   1  10        5.66       10.56      9.82 o 
   7   1  10      543.99      577.22     18.52 o 
   8   1  10       10.90       -1.61     16.65 o 
   9   1  10     1011.64     1066.57     30.57 o 
  10   1  10       20.87        8.07     15.97 o 
  11   1  10      195.60      203.25     19.94 o 
  12   1  10        0.46        2.04     19.74 o 
  13   1  10        2.64       -6.34     21.85 o 
 -17   2  10       70.59       65.51     15.59 o 
 -16   2  10      285.81      324.71     18.95 o 
 -15   2  10        1.76        6.42     13.90 o 
 -14   2  10       31.31       65.42     13.93 o 
 -13   2  10      206.16      224.89     15.23 o 
 -12   2  10       13.95       10.79     12.83 o 
 -11   2  10     2874.90     2801.94     48.98 o 
 -10   2  10       24.67        6.76     13.14 o 
  -9   2  10     2260.39     2289.45     48.36 o 
  -8   2  10     1620.35     1586.73     37.30 o 
  -7   2  10      635.84      650.59     21.54 o 
  -6   2  10     2301.58     2239.26     46.18 o 
  -5   2  10       69.49       77.52     11.06 o 
  -4   2  10      250.08      226.69     10.85 o 
  -3   2  10     1583.87     1612.11     30.93 o 
  -2   2  10     3379.17     3305.24     43.47 o 
  -1   2  10     1310.34     1207.12     22.48 o 
   0   2  10     5600.41     5622.25     77.03 o 
   1   2  10     1384.47     1261.20     23.64 o 
   2   2  10     4056.04     4007.31     57.28 o 
   3   2  10      321.84      312.04     11.02 o 
   4   2  10       26.59       37.23      8.41 o 
   5   2  10      333.63      343.92     17.82 o 
   6   2  10      878.58      823.60     21.31 o 
   7   2  10      269.28      307.03     14.73 o 
   8   2  10      117.93       93.88     14.83 o 
   9   2  10      126.89      118.05     16.24 o 
  10   2  10      348.40      309.04     22.87 o 
  11   2  10      141.38      147.83     21.55 o 
  12   2  10      114.31       75.92     30.64 o 
  13   2  10      318.34      309.26     27.43 o 
 -17   3  10      138.21      151.48     22.48 o 
 -16   3  10      252.85      249.16     17.98 o 
 -15   3  10      641.31      615.82     21.53 o 
 -14   3  10       85.56       88.44     19.63 o 
 -13   3  10      945.51      992.81     33.24 o 
 -12   3  10      196.37      205.54     19.24 o 
 -11   3  10     1234.70     1264.61     42.34 o 
 -10   3  10     2250.67     2346.59     50.51 o 
  -9   3  10     3853.58     3826.57     73.19 o 
  -8   3  10     4359.29     4267.09     79.22 o 
  -7   3  10      593.00      586.83     39.20 o 
  -6   3  10     4591.80     4607.94     84.12 o 
  -5   3  10     1174.24     1193.41     26.51 o 
  -4   3  10     4057.23     4068.72     58.13 o 
  -3   3  10      296.57      271.83     11.12 o 
  -2   3  10      201.76      193.34      8.59 o 
  -1   3  10     1137.74     1115.71     19.78 o 
   0   3  10      461.52      454.00     13.05 o 
   1   3  10     2837.61     2711.27     37.49 o 
   2   3  10     1642.55     1628.48     40.86 o 
   3   3  10     1707.19     1741.64     30.32 o 
   4   3  10     1309.13     1359.98     24.11 o 
   5   3  10     1254.11     1334.62     26.47 o 
   6   3  10        3.33       -4.05     10.70 o 
   7   3  10      168.86      175.19     15.26 o 
   8   3  10       95.78       59.29     14.22 o 
   9   3  10        9.42        2.14     16.60 o 
  10   3  10       10.86       32.73     18.52 o 
  11   3  10       15.83       14.83     19.49 o 
  12   3  10       24.96       39.31     21.89 o 
  13   3  10       20.35       17.30     23.38 o 
 -16   4  10      224.49      232.29     17.53 o 
 -15   4  10       10.84       16.07     14.81 o 
 -14   4  10      431.97      534.29     52.03 o 
 -13   4  10        7.32        7.41     16.45 o 
 -12   4  10      146.06      107.84     18.62 o 
 -11   4  10      984.95      919.29     33.67 o 
 -10   4  10        8.53       14.00     11.98 o 
  -9   4  10     1025.02     1032.47     25.83 o 
  -8   4  10     1774.76     1840.60     33.98 o 
  -7   4  10      408.63      420.75     15.00 o 
  -6   4  10       65.84       81.42     11.37 o 
  -5   4  10      269.60      271.18     25.32 o 
  -4   4  10      195.61      222.21     12.43 o 
  -3   4  10        1.54       -5.89      8.05 o 
  -2   4  10       28.69       37.58     12.22 o 
  -1   4  10       42.73       36.91      7.63 o 
   0   4  10      176.85      155.11      8.98 o 
   1   4  10        0.92        8.25      8.23 o 
   2   4  10      439.80      399.80     13.44 o 
   3   4  10      249.35      221.42     12.29 o 
   4   4  10       27.86       42.61     12.08 o 
   5   4  10       11.69       12.85     13.70 o 
   6   4  10        2.98        6.53     12.58 o 
   7   4  10       52.79       12.05     13.57 o 
   8   4  10      265.10      300.96     18.73 o 
   9   4  10       14.06       13.68     16.01 o 
  10   4  10      110.92      121.87     21.97 o 
  11   4  10       40.77        0.73     21.98 o 
  12   4  10       15.50       31.16     22.34 o 
 -16   5  10      173.77      147.05     17.37 o 
 -15   5  10        6.49      -20.06     20.06 o 
 -14   5  10      389.50      373.28     23.33 o 
 -13   5  10       48.39       39.28     16.02 o 
 -12   5  10       87.01       91.40     14.51 o 
 -11   5  10      831.41      811.73     22.76 o 
 -10   5  10      272.27      287.48     17.03 o 
  -9   5  10      827.62      842.26     23.39 o 
  -8   5  10      619.64      602.32     32.12 o 
  -7   5  10     1364.97     1296.19     30.02 o 
  -6   5  10     1038.44     1027.38     30.63 o 
  -5   5  10     2209.16     2196.00     37.86 o 
  -4   5  10      415.38      440.75     15.21 o 
  -3   5  10      685.22      708.96     19.35 o 
  -2   5  10       77.48       95.03      9.74 o 
  -1   5  10      431.53      410.30     14.23 o 
   0   5  10      422.09      401.13     15.85 o 
   1   5  10       74.27       71.87     12.07 o 
   2   5  10      471.87      412.35     18.73 o 
   3   5  10       35.33       23.50     15.26 o 
   4   5  10      329.52      350.27     17.77 o 
   5   5  10      448.66      415.78     19.31 o 
   6   5  10        6.61       32.52     14.63 o 
   7   5  10     1000.02      817.61     26.68 o 
   8   5  10      427.58      394.13     21.13 o 
   9   5  10       12.54       11.74     17.34 o 
  10   5  10       39.06       47.75     21.08 o 
  11   5  10      106.45      109.82     23.99 o 
  12   5  10        1.51       -7.31     22.86 o 
 -15   6  10      298.30      339.54     26.96 o 
 -14   6  10       53.88       83.71     18.76 o 
 -13   6  10        4.63       -2.33     18.02 o 
 -12   6  10        6.86       22.71     15.62 o 
 -11   6  10        2.17      -10.16     13.70 o 
 -10   6  10      296.55      266.67     16.21 o 
  -9   6  10      102.01      115.99     13.41 o 
  -8   6  10      145.35      161.76     14.54 o 
  -7   6  10      246.21      271.76     15.22 o 
  -6   6  10        9.17       -5.56     11.72 o 
  -5   6  10     1432.16     1416.74     29.28 o 
  -4   6  10     1516.78     1418.71     36.50 o 
  -3   6  10      434.76      393.32     14.73 o 
  -2   6  10      578.74      637.28     18.09 o 
  -1   6  10      742.80      747.88     28.39 o 
   0   6  10      421.37      438.48     20.68 o 
   1   6  10     1627.53     1560.57     39.80 o 
   2   6  10       11.22       -3.84     14.82 o 
   3   6  10      408.70      423.07     18.66 o 
   4   6  10        1.32        4.25     13.31 o 
   5   6  10      147.10      154.02     16.80 o 
   6   6  10       33.21        6.46     14.96 o 
   7   6  10       23.23       14.65     16.09 o 
   8   6  10       11.88       17.09     16.82 o 
   9   6  10       16.69       18.66     18.28 o 
  10   6  10       18.71       19.79     19.52 o 
  11   6  10       15.22      -23.25     23.25 o 
 -14   7  10      172.04      259.30     24.91 o 
 -13   7  10      157.74      185.57     23.02 o 
 -12   7  10      107.83       96.15     17.95 o 
 -11   7  10        0.22        2.15     15.48 o 
 -10   7  10      467.10      463.13     20.69 o 
  -9   7  10       58.52       78.29     13.46 o 
  -8   7  10      233.21      241.76     15.98 o 
  -7   7  10      343.35      338.18     17.37 o 
  -6   7  10       36.60       35.67     11.37 o 
  -5   7  10        0.72        0.86     11.49 o 
  -4   7  10      250.19      250.95     16.32 o 
  -3   7  10      899.09      882.54     30.72 o 
  -2   7  10      174.10      162.72     15.06 o 
  -1   7  10      527.91      470.81     19.34 o 
   0   7  10        1.93        1.88     13.16 o 
   1   7  10      150.90      142.81     17.85 o 
   2   7  10       43.99       45.43     16.31 o 
   3   7  10      902.38      947.44     33.23 o 
   4   7  10      661.48      716.60     38.97 o 
   5   7  10        7.65        6.03     15.67 o 
   6   7  10      124.24      110.73     18.25 o 
   7   7  10       11.93       18.27     17.63 o 
   8   7  10       11.33        0.81     18.02 o 
   9   7  10      180.77      183.87     22.31 o 
  10   7  10       29.75       65.87     22.14 o 
  11   7  10        0.45       -1.85     23.72 o 
 -13   8  10      106.03      145.86     28.79 o 
 -12   8  10       47.86       64.45     22.22 o 
 -11   8  10       81.56      109.21     21.65 o 
 -10   8  10       85.42      110.83     17.62 o 
  -9   8  10       13.69        6.03     13.98 o 
  -8   8  10       73.56       80.47     14.25 o 
  -7   8  10       61.51       64.78     13.08 o 
  -6   8  10      849.47      825.23     24.84 o 
  -5   8  10      101.76       55.86     28.24 o 
  -4   8  10      412.67      357.03     32.04 o 
  -3   8  10       81.46       52.04     19.74 o 
  -2   8  10        0.20       23.13     17.56 o 
  -1   8  10      120.93      132.30     15.94 o 
   0   8  10      227.79      228.96     17.17 o 
   1   8  10        4.42        2.10     16.75 o 
   2   8  10      125.10      103.78     20.37 o 
   3   8  10       57.83       60.47     19.04 o 
   4   8  10       95.70      114.63     21.06 o 
   5   8  10       27.29       39.47     20.20 o 
   6   8  10       50.57       20.55     21.08 o 
   7   8  10      281.63      298.52     26.29 o 
   8   8  10      203.76      199.38     23.29 o 
   9   8  10       79.05      103.12     22.41 o 
  10   8  10       53.35       92.37     23.61 o 
 -12   9  10        5.06       13.89     22.89 o 
 -11   9  10        1.44        1.77     20.46 o 
 -10   9  10        2.95       13.55     19.76 o 
  -9   9  10      284.42      316.26     20.57 o 
  -8   9  10      382.82      358.67     23.93 o 
  -7   9  10      385.28      410.12     27.43 o 
  -6   9  10      261.28      284.53     42.71 o 
  -5   9  10     1008.36     1080.34     37.90 o 
  -4   9  10       36.24       57.18     21.21 o 
  -3   9  10      683.88      793.12     58.88 o 
  -2   9  10      275.88      283.39     24.02 o 
  -1   9  10        4.80        7.03     18.21 o 
   0   9  10       88.51       83.21     20.79 o 
   1   9  10       24.11       -6.59     19.50 o 
   2   9  10      305.11      334.79     25.67 o 
   3   9  10       23.17       17.52     20.23 o 
   4   9  10       15.48        7.36     20.04 o 
   5   9  10       19.82      -12.08     33.15 o 
   6   9  10       58.23       19.92     23.85 o 
   7   9  10       96.49      133.63     48.49 o 
   8   9  10       69.54       86.12     27.36 o 
   9   9  10       75.23       78.75     28.20 o 
 -11  10  10      112.12       96.44     35.25 o 
 -10  10  10        8.82      -49.26     49.26 o 
  -9  10  10       30.07      -44.46     52.87 o 
  -8  10  10      421.17      372.89     40.03 o 
  -7  10  10       98.87      114.39     32.70 o 
  -6  10  10      109.27      152.26     33.86 o 
  -5  10  10       38.49        0.41     20.64 o 
  -4  10  10        0.36      -19.59     20.68 o 
  -3  10  10        4.50        4.49     20.49 o 
  -2  10  10       89.38      112.31     22.42 o 
  -1  10  10      140.70      167.45     30.79 o 
   0  10  10       58.51      111.15     59.48 o 
   1  10  10       11.76       31.72     21.64 o 
   2  10  10      221.28      249.64     30.24 o 
   3  10  10      228.78      218.42     27.13 o 
   4  10  10       75.76       41.98     24.20 o 
   5  10  10       52.22       54.57     24.44 o 
   6  10  10        1.40       -7.31     23.30 o 
   7  10  10       31.06       -8.46     26.07 o 
  -9  11  10      115.41       58.87     55.27 o 
  -8  11  10       17.16       30.04     50.46 o 
  -7  11  10       35.01        4.09     36.05 o 
  -6  11  10       77.96       71.32     33.55 o 
  -5  11  10       47.22       46.86     42.05 o 
  -4  11  10        6.35       11.93     29.30 o 
  -3  11  10       29.94       37.25     32.29 o 
  -2  11  10       13.82       27.82     27.37 o 
  -1  11  10       57.29       12.91     29.59 o 
   0  11  10       60.95       61.52     29.70 o 
   1  11  10       35.30       54.07     30.59 o 
   2  11  10        3.10        4.51     23.68 o 
   3  11  10       19.02       -5.90     25.04 o 
   4  11  10        2.45      -28.22     28.22 o 
   5  11  10        6.17      -24.74     24.74 o 
  -6  12  10        0.94       -3.28     37.85 o 
  -5  12  10        1.32       12.87     36.05 o 
  -4  12  10       14.54       -5.92     34.34 o 
  -3  12  10        5.22       10.81     48.06 o 
  -2  12  10       18.24       22.83     43.25 o 
  -1  12  10       21.76       10.81     44.46 o 
   0  12  10        0.34      -15.62     50.46 o 
   1  12  10        0.11      -31.00     31.00 o 
   2  12  10        1.72       50.46     49.26 o 
 -17   1  11        0.87       12.24     15.49 o 
 -16   1  11      163.03      163.28     16.79 o 
 -15   1  11      167.11      181.07     17.07 o 
 -14   1  11      752.95      716.46     23.76 o 
 -13   1  11     1590.50     1541.17     34.14 o 
 -12   1  11     1815.62     1708.23     35.56 o 
 -11   1  11      243.28      249.92     18.21 o 
 -10   1  11      389.83      401.23     15.96 o 
  -9   1  11     1307.56     1223.54     27.39 o 
  -8   1  11       42.58       29.54     10.28 o 
  -7   1  11     1765.95     1785.60     33.84 o 
  -6   1  11       28.08       35.97     10.85 o 
  -5   1  11     4077.35     4174.93     87.70 o 
  -4   1  11     1334.52     1149.75     35.99 o 
  -3   1  11     2939.62     2736.49     40.46 o 
  -2   1  11     5328.55     5084.98     69.36 o 
  -1   1  11     4130.57     3870.19     50.28 o 
   0   1  11     2241.58     2045.99     27.78 o 
   1   1  11     2975.69     3026.73     40.99 o 
   2   1  11      702.76      635.67     15.97 o 
   3   1  11       21.45       21.59      8.69 o 
   4   1  11        7.34       19.84      8.68 o 
   5   1  11      437.05      476.86     16.77 o 
   6   1  11     1953.77     2006.65     35.12 o 
   7   1  11      279.52      257.68     20.81 o 
   8   1  11      378.77      431.72     22.37 o 
   9   1  11       52.28       48.05     16.23 o 
  10   1  11       83.30      107.89     21.68 o 
  11   1  11       42.70       31.77     30.71 o 
  12   1  11       34.34       68.62     27.50 o 
  13   1  11       63.00      120.59     24.47 o 
 -17   2  11       46.98       60.41     18.06 o 
 -16   2  11       20.56        5.22     14.97 o 
 -15   2  11       41.71       50.90     15.63 o 
 -14   2  11      748.53      761.50     28.62 o 
 -13   2  11      188.25      220.47     15.84 o 
 -12   2  11     1856.96     1950.22     38.72 o 
 -11   2  11     1872.54     1803.17     36.15 o 
 -10   2  11     1012.65     1027.15     31.01 o 
  -9   2  11     3119.82     2927.18     59.08 o 
  -8   2  11      568.72      549.46     21.03 o 
  -7   2  11     1164.02     1127.85     30.21 o 
  -6   2  11      198.47      215.91     20.02 o 
  -5   2  11     3379.96     3292.05     62.85 o 
  -4   2  11      945.17      804.41     29.03 o 
  -3   2  11      270.11      261.35     15.80 o 
  -2   2  11      172.41      184.40      9.76 o 
  -1   2  11      946.60      995.72     22.12 o 
   0   2  11     2438.92     2453.63     34.74 o 
   1   2  11      190.42      190.43     12.36 o 
   2   2  11     2708.67     2684.55     41.61 o 
   3   2  11       89.32      115.68      9.44 o 
   4   2  11       11.27        1.41      8.69 o 
   5   2  11       10.35       -7.06     10.25 o 
   6   2  11     2124.21     2216.69     38.49 o 
   7   2  11      859.49      899.10     23.94 o 
   8   2  11      751.28      810.25     27.05 o 
   9   2  11       81.65       64.28     18.13 o 
  10   2  11      453.66      528.41     39.14 o 
  11   2  11        8.04      -20.09     20.09 o 
  12   2  11       19.57       32.07     22.52 o 
  13   2  11      117.82      132.81     28.00 o 
 -16   3  11       34.60       42.79     15.32 o 
 -15   3  11       44.47       40.27     14.65 o 
 -14   3  11       22.82        5.26     17.86 o 
 -13   3  11       19.01       44.23     18.04 o 
 -12   3  11        3.28       -2.35     17.50 o 
 -11   3  11        0.21       -2.03     15.89 o 
 -10   3  11      505.50      510.15     21.84 o 
  -9   3  11      457.84      435.92     29.40 o 
  -8   3  11     5192.42     4913.72     90.81 o 
  -7   3  11     1517.45     1387.37     35.32 o 
  -6   3  11     2679.71     2464.05     44.82 o 
  -5   3  11     2376.70     2353.39     43.30 o 
  -4   3  11      231.54      243.67     16.30 o 
  -3   3  11      808.43      817.66     19.33 o 
  -2   3  11      658.01      654.83     17.12 o 
  -1   3  11     2584.62     2655.45     46.66 o 
   0   3  11      401.68      500.28     17.49 o 
   1   3  11      301.04      308.60     12.37 o 
   2   3  11      933.72      810.96     19.81 o 
   3   3  11     1477.59     1353.89     24.14 o 
   4   3  11      319.07      264.79     14.46 o 
   5   3  11      146.48      105.72     11.66 o 
   6   3  11     1208.28     1088.60     31.22 o 
   7   3  11        2.12       17.04     13.59 o 
   8   3  11       55.40       81.51     15.82 o 
   9   3  11        5.27       22.53     18.81 o 
  10   3  11      132.48      142.60     22.04 o 
  11   3  11        6.63       20.16     20.80 o 
  12   3  11      259.33      328.05     30.58 o 
 -16   4  11      417.25      445.38     26.52 o 
 -15   4  11      756.78      851.02     26.15 o 
 -14   4  11      306.05      318.45     21.88 o 
 -13   4  11      479.67      474.30     25.72 o 
 -12   4  11      301.91      313.32     21.64 o 
 -11   4  11      135.32      124.98     15.79 o 
 -10   4  11      121.32      140.04     20.46 o 
  -9   4  11      433.57      405.49     18.27 o 
  -8   4  11       50.56       47.27     12.61 o 
  -7   4  11       67.86       52.43     12.04 o 
  -6   4  11     3568.91     3560.79     60.73 o 
  -5   4  11     2308.97     2254.40     42.08 o 
  -4   4  11     1829.80     1798.50     38.21 o 
  -3   4  11      890.52      870.79     23.79 o 
  -2   4  11       11.90       10.84     11.90 o 
  -1   4  11       14.67        5.03      8.77 o 
   0   4  11     5469.69     5495.42     76.72 o 
   1   4  11      446.95      403.88     14.46 o 
   2   4  11     3404.01     3286.93     49.92 o 
   3   4  11      924.84      890.15     25.25 o 
   4   4  11       18.39        6.57     11.82 o 
   5   4  11        0.55        8.51     13.85 o 
   6   4  11       63.75       83.75     14.67 o 
   7   4  11       21.28       19.27     14.61 o 
   8   4  11       68.03       72.81     16.69 o 
   9   4  11        4.39       -3.08     18.49 o 
  10   4  11      100.43      119.04     22.28 o 
  11   4  11       79.08       87.07     24.17 o 
  12   4  11       58.63       82.37     24.14 o 
 -16   5  11        1.75      -15.81     19.34 o 
 -15   5  11      616.34      640.70     40.75 o 
 -14   5  11      215.22      260.97     21.27 o 
 -13   5  11      491.59      436.07     23.74 o 
 -12   5  11        8.17       13.05     15.44 o 
 -11   5  11      280.43      254.38     19.08 o 
 -10   5  11      496.92      495.54     19.78 o 
  -9   5  11      833.31      923.23     24.71 o 
  -8   5  11     1157.68     1260.83     41.77 o 
  -7   5  11      819.13      832.04     33.70 o 
  -6   5  11     4025.31     4005.27    105.79 o 
  -5   5  11      236.25      221.81     14.36 o 
  -4   5  11      270.99      266.04     15.04 o 
  -3   5  11     1168.45     1154.93     27.38 o 
  -2   5  11       20.17        9.00      9.32 o 
  -1   5  11      146.58      127.70     17.79 o 
   0   5  11      909.63      840.15     24.37 o 
   1   5  11       58.97       83.70     15.02 o 
   2   5  11      812.60      915.78     25.89 o 
   3   5  11     1446.55     1558.22     50.29 o 
   4   5  11      629.03      726.61     24.16 o 
   5   5  11     1452.21     1428.82     34.62 o 
   6   5  11      214.81      197.26     18.39 o 
   7   5  11      498.41      478.58     22.50 o 
   8   5  11      136.34      132.65     21.68 o 
   9   5  11       64.43       49.11     21.63 o 
  10   5  11      144.88      151.53     28.92 o 
  11   5  11        2.77      -21.87     21.87 o 
 -15   6  11       24.50       17.31     25.19 o 
 -14   6  11        2.67       14.31     19.15 o 
 -13   6  11       78.65      105.75     18.50 o 
 -12   6  11       12.01       23.29     15.24 o 
 -11   6  11      452.91      453.19     19.51 o 
 -10   6  11       23.90        7.78     13.65 o 
  -9   6  11      237.55      284.64     24.83 o 
  -8   6  11      161.08      111.59     14.28 o 
  -7   6  11      495.26      570.71     27.52 o 
  -6   6  11      801.67      788.44     33.86 o 
  -5   6  11     1809.22     1782.92     39.40 o 
  -4   6  11       16.00       -1.71     11.08 o 
  -3   6  11     1214.45     1172.61     33.23 o 
  -2   6  11      355.29      388.20     16.64 o 
  -1   6  11      950.57      796.69     28.97 o 
   0   6  11      928.11      995.97     38.39 o 
   1   6  11       48.92       70.91     16.70 o 
   2   6  11      216.28      210.11     18.56 o 
   3   6  11      160.33      182.28     18.80 o 
   4   6  11       61.30       47.05     14.58 o 
   5   6  11       74.19       98.63     16.34 o 
   6   6  11      271.97      246.23     19.47 o 
   7   6  11      195.94      164.37     27.57 o 
   8   6  11      124.11       98.01     19.48 o 
   9   6  11       10.53       23.18     19.33 o 
  10   6  11       32.28       38.15     23.84 o 
  11   6  11       55.75       62.54     27.20 o 
 -14   7  11      115.00      112.63     23.60 o 
 -13   7  11      193.06      233.71     23.82 o 
 -12   7  11        7.57       -9.23     16.88 o 
 -11   7  11       63.14       66.85     15.32 o 
 -10   7  11       98.13       89.03     14.88 o 
  -9   7  11        8.94      -13.07     13.07 o 
  -8   7  11        5.51      -12.83     12.83 o 
  -7   7  11       85.49       84.70     13.97 o 
  -6   7  11        2.89      -12.74     12.74 o 
  -5   7  11     1792.96     1770.55     42.00 o 
  -4   7  11        9.86      -13.07     13.07 o 
  -3   7  11     4193.27     4253.78    131.88 o 
  -2   7  11       41.71       41.41     17.26 o 
  -1   7  11      213.31      243.81     20.65 o 
   0   7  11       57.25       57.49     17.74 o 
   1   7  11      353.31      375.12     24.70 o 
   2   7  11        0.24        1.77     16.91 o 
   3   7  11      142.88      149.86     20.59 o 
   4   7  11       74.15       27.08     18.28 o 
   5   7  11       79.77       43.07     20.11 o 
   6   7  11      198.20      187.42     23.93 o 
   7   7  11       21.05        4.95     18.89 o 
   8   7  11      163.72      137.42     21.24 o 
   9   7  11      110.61      135.94     22.26 o 
  10   7  11       74.90       55.85     22.29 o 
 -13   8  11      106.40      112.15     24.75 o 
 -12   8  11       59.57       80.69     22.74 o 
 -11   8  11      163.09      181.74     22.68 o 
 -10   8  11       47.78       52.22     16.34 o 
  -9   8  11       33.17       19.12     14.81 o 
  -8   8  11       31.58       16.66     13.96 o 
  -7   8  11       19.02       16.44     13.30 o 
  -6   8  11        4.48       17.19     16.36 o 
  -5   8  11      235.69      236.02     22.33 o 
  -4   8  11      429.35      399.28     25.33 o 
  -3   8  11      157.25      141.43     42.96 o 
  -2   8  11      762.68      686.60     30.15 o 
  -1   8  11        6.83      -11.53     15.28 o 
   0   8  11      150.83      148.45     25.93 o 
   1   8  11        8.88       19.07     19.36 o 
   2   8  11       53.80       52.82     19.81 o 
   3   8  11       36.16       19.16     24.37 o 
   4   8  11       29.87       35.59     19.77 o 
   5   8  11       18.72       15.93     20.73 o 
   6   8  11       72.23      124.75     36.02 o 
   7   8  11       68.51       45.20     22.42 o 
   8   8  11        4.62        1.47     23.76 o 
   9   8  11       44.66       47.31     26.08 o 
 -12   9  11      198.07      265.17     29.34 o 
 -11   9  11       22.82       25.93     24.97 o 
 -10   9  11      145.58      124.24     21.98 o 
  -9   9  11        9.61      -10.86     17.21 o 
  -8   9  11       14.21       38.59     21.91 o 
  -7   9  11       37.52       44.38     21.92 o 
  -6   9  11        1.21      -11.81     21.75 o 
  -5   9  11      324.67      290.90     32.60 o 
  -4   9  11      130.78       79.99     22.33 o 
  -3   9  11       10.71      -14.16     20.53 o 
  -2   9  11      275.18      251.55     32.10 o 
  -1   9  11       57.32       57.88     20.64 o 
   0   9  11      116.93      121.29     21.91 o 
   1   9  11       26.54       25.49     20.44 o 
   2   9  11      227.32      202.78     24.34 o 
   3   9  11        2.81      -15.82     20.48 o 
   4   9  11       15.92       18.63     22.92 o 
   5   9  11        4.30      -12.38     39.85 o 
   6   9  11      144.93      199.73     29.80 o 
   7   9  11        2.62       -6.67     25.92 o 
   8   9  11        8.31       17.54     25.92 o 
 -10  10  11      531.94      674.06     78.10 o 
  -9  10  11      272.93      222.28     61.28 o 
  -8  10  11      135.18      130.04     35.45 o 
  -7  10  11       44.33        8.83     33.86 o 
  -6  10  11        3.73       88.80     32.31 o 
  -5  10  11       28.28       61.64     25.01 o 
  -4  10  11       96.26       76.77     24.21 o 
  -3  10  11        4.79      -22.22     22.22 o 
  -2  10  11      119.46      122.13     24.02 o 
  -1  10  11       28.27      -21.87     54.67 o 
   0  10  11      148.11      151.63     33.04 o 
   1  10  11      642.76      602.48     31.79 o 
   2  10  11      119.85       98.27     25.73 o 
   3  10  11       39.16       30.81     25.20 o 
   4  10  11        8.02       -4.01     24.16 o 
   5  10  11        0.11       12.71     39.25 o 
   6  10  11       26.83       44.28     34.51 o 
  -8  11  11       28.56       50.46     58.87 o 
  -7  11  11      301.38      276.21     84.11 o 
  -6  11  11       11.55       -7.65     34.56 o 
  -5  11  11       33.94       10.49     31.65 o 
  -4  11  11        5.07      -32.70     32.70 o 
  -3  11  11       55.03       82.48     25.67 o 
  -2  11  11        6.38       -6.31     29.72 o 
  -1  11  11       79.02       90.03     31.24 o 
   0  11  11        1.06      -13.59     31.30 o 
   1  11  11       35.98       -2.36     32.25 o 
   2  11  11       11.39        9.01     24.32 o 
   3  11  11       24.65      -10.00     26.32 o 
   4  11  11       10.76      -18.44     31.97 o 
  -5  12  11       31.71       45.02     57.07 o 
  -4  12  11        5.03        7.87     33.86 o 
  -3  12  11       59.19       87.71     51.67 o 
  -2  12  11        1.53      -19.22     50.46 o 
  -1  12  11       35.92      -20.43     50.46 o 
   0  12  11       21.58       14.42     48.06 o 
   1  12  11       73.06       39.65     49.26 o 
 -17   0  12       10.70       16.62     24.44 o 
 -16   0  12       34.08       11.21     22.19 o 
 -15   0  12        1.11       25.32     22.19 o 
 -14   0  12        1.01        3.14     28.84 o 
 -13   0  12      147.62      118.05     20.79 o 
 -12   0  12     4157.78     3808.19     97.92 o 
 -11   0  12      456.14      456.90     31.84 o 
 -10   0  12     7244.15     7190.51    165.81 o 
  -9   0  12     3725.32     3469.73     82.20 o 
  -8   0  12     3997.13     3708.87     86.93 o 
  -7   0  12     2082.78     1886.67     93.12 o 
  -6   0  12     1219.82     1241.15     38.12 o 
  -5   0  12       32.92       26.65     27.03 o 
  -4   0  12     1809.05     1694.74     46.64 o 
  -3   0  12      993.94     1020.42     34.80 o 
  -2   0  12     2148.24     2088.20     43.21 o 
  -1   0  12      168.10      182.01     12.86 o 
   0   0  12       92.51      139.20     11.01 o 
   1   0  12      139.26      146.14     12.03 o 
   2   0  12     5705.32     5711.00    103.26 o 
   3   0  12      199.04      242.84     16.43 o 
   4   0  12     1959.77     2098.81     61.11 o 
   5   0  12      180.64      203.82     16.75 o 
   6   0  12      112.43       98.37     20.19 o 
   7   0  12     4503.49     4472.66    106.04 o 
   8   0  12      645.61      681.98     35.20 o 
   9   0  12      180.87      178.54     34.24 o 
  10   0  12      348.41      321.86     31.24 o 
  11   0  12      164.81      165.22     34.24 o 
  12   0  12       96.17       42.05     36.05 o 
 -17   1  12       35.10        2.34     15.93 o 
 -16   1  12      182.63      217.89     19.54 o 
 -15   1  12        0.08        1.42     15.28 o 
 -14   1  12      244.51      212.21     17.09 o 
 -13   1  12      536.55      535.03     20.87 o 
 -12   1  12     2612.83     2470.56     46.09 o 
 -11   1  12       14.52        4.63     12.01 o 
 -10   1  12      733.81      730.42     22.26 o 
  -9   1  12      272.94      280.64     19.97 o 
  -8   1  12       39.58       39.89     10.58 o 
  -7   1  12     2015.04     2010.62     37.78 o 
  -6   1  12     3426.86     3326.44     55.37 o 
  -5   1  12      134.25      137.58     11.51 o 
  -4   1  12       27.47       32.78      9.80 o 
  -3   1  12      712.15      728.53     17.72 o 
  -2   1  12     2398.61     2275.45     32.58 o 
  -1   1  12     4862.78     4738.24     56.30 o 
   0   1  12     4098.97     3951.40     48.13 o 
   1   1  12      626.66      590.81     14.29 o 
   2   1  12     2204.25     2339.52     34.85 o 
   3   1  12      158.62      138.07     10.39 o 
   4   1  12      144.52      174.78     10.92 o 
   5   1  12     3053.18     2921.06     46.56 o 
   6   1  12      117.32      153.18     13.72 o 
   7   1  12        7.34       18.54     16.30 o 
   8   1  12        3.49      -14.86     14.86 o 
   9   1  12       91.29      109.70     18.48 o 
  10   1  12       70.82       99.65     21.89 o 
  11   1  12      229.33      276.98     30.73 o 
  12   1  12        4.09      -22.38     22.38 o 
 -16   2  12      903.45      935.30     28.97 o 
 -15   2  12      859.11      876.31     27.79 o 
 -14   2  12      596.68      580.16     22.17 o 
 -13   2  12      479.83      419.66     19.56 o 
 -12   2  12       22.06       26.84     13.74 o 
 -11   2  12       10.98      -10.34     12.13 o 
 -10   2  12       70.86       78.14     12.85 o 
  -9   2  12        4.59        1.58     14.48 o 
  -8   2  12      368.10      405.22     19.05 o 
  -7   2  12       55.50       38.51     13.08 o 
  -6   2  12      412.10      476.52     44.07 o 
  -5   2  12     8352.27     8094.77    141.19 o 
  -4   2  12     1379.18     1174.73     30.46 o 
  -3   2  12     1648.41     1547.91     28.35 o 
  -2   2  12      313.34      314.70     12.83 o 
  -1   2  12      119.56      107.83      8.95 o 
   0   2  12     1069.93     1081.65     20.66 o 
   1   2  12       26.48       14.62      9.31 o 
   2   2  12     1954.79     1916.69     30.34 o 
   3   2  12      462.27      447.45     13.96 o 
   4   2  12      552.61      539.41     15.36 o 
   5   2  12      147.77      139.91     12.98 o 
   6   2  12      262.32      277.08     15.13 o 
   7   2  12       34.22       39.52     13.17 o 
   8   2  12       35.64       12.99     17.71 o 
   9   2  12        2.20       -3.77     19.49 o 
  10   2  12       89.60      102.13     22.72 o 
  11   2  12      145.27      119.31     23.92 o 
  12   2  12        3.99      -24.22     24.22 o 
 -16   3  12       17.72       20.61     16.36 o 
 -15   3  12       13.48       32.16     18.73 o 
 -14   3  12      119.07      149.76     28.49 o 
 -13   3  12       73.41       71.83     15.85 o 
 -12   3  12        3.29       29.22     18.37 o 
 -11   3  12      459.86      457.53     25.71 o 
 -10   3  12        9.79       12.32     15.30 o 
  -9   3  12      506.75      546.63     22.87 o 
  -8   3  12       85.67      107.90     18.18 o 
  -7   3  12     4469.12     4453.36     83.39 o 
  -6   3  12      632.28      692.93     22.55 o 
  -5   3  12     1668.04     1659.15     35.16 o 
  -4   3  12     1699.62     1698.05     34.85 o 
  -3   3  12        8.43        3.04     10.38 o 
  -2   3  12       42.61       53.59      9.36 o 
  -1   3  12      565.18      518.60     15.90 o 
   0   3  12      176.37      212.87     11.90 o 
   1   3  12      354.62      330.83     13.34 o 
   2   3  12      360.28      361.95     16.49 o 
   3   3  12     1104.38     1170.23     22.76 o 
   4   3  12      472.29      475.25     16.92 o 
   5   3  12     1443.07     1493.60     34.46 o 
   6   3  12      322.79      350.80     18.48 o 
   7   3  12     1883.78     1882.04     40.98 o 
   8   3  12        2.25      -11.00     18.28 o 
   9   3  12       20.58       42.68     20.90 o 
  10   3  12        8.46       41.23     21.63 o 
  11   3  12        4.08       16.68     23.44 o 
  12   3  12        0.45      -16.18     33.55 o 
 -16   4  12        6.44       26.12     16.61 o 
 -15   4  12       17.11       21.77     15.67 o 
 -14   4  12       10.10        5.92     19.97 o 
 -13   4  12       37.62       17.77     17.33 o 
 -12   4  12        0.17       32.93     16.29 o 
 -11   4  12      158.50      189.57     18.49 o 
 -10   4  12        5.04       -2.65     13.87 o 
  -9   4  12      162.59      165.47     15.63 o 
  -8   4  12      178.70      151.34     14.99 o 
  -7   4  12      398.29      376.31     24.69 o 
  -6   4  12     2048.22     2043.61     40.39 o 
  -5   4  12      267.82      311.68     16.29 o 
  -4   4  12      897.12      938.62     25.66 o 
  -3   4  12      290.84      320.77     15.80 o 
  -2   4  12     1061.34     1019.08     22.87 o 
  -1   4  12      667.33      701.11     21.58 o 
   0   4  12      407.27      390.81     19.25 o 
   1   4  12       61.53       36.92     11.00 o 
   2   4  12      137.68      144.20     12.03 o 
   3   4  12        0.95        0.07     12.42 o 
   4   4  12      375.56      312.49     17.72 o 
   5   4  12       85.12       96.38     15.32 o 
   6   4  12       37.02       35.08     14.68 o 
   7   4  12      192.92      184.64     18.31 o 
   8   4  12        1.55       18.24     16.72 o 
   9   4  12       34.30       57.03     22.50 o 
  10   4  12        1.67       -8.50     22.04 o 
  11   4  12       11.70      -25.22     31.72 o 
 -15   5  12      104.93       81.53     21.03 o 
 -14   5  12      113.47       92.84     20.56 o 
 -13   5  12        1.01       -6.37     16.64 o 
 -12   5  12      119.68      121.83     18.45 o 
 -11   5  12       57.97       58.15     17.41 o 
 -10   5  12       20.48       20.38     14.52 o 
  -9   5  12       52.61       41.75     14.58 o 
  -8   5  12     1678.97     1614.91     37.03 o 
  -7   5  12       17.93        3.06     13.27 o 
  -6   5  12     1824.16     1740.91     37.71 o 
  -5   5  12      191.70      163.69     14.23 o 
  -4   5  12     1663.19     1476.46     33.11 o 
  -3   5  12     2498.87     2345.17     44.51 o 
  -2   5  12      138.26      114.66     13.53 o 
  -1   5  12      135.47      129.84     20.29 o 
   0   5  12      118.60      168.18     17.24 o 
   1   5  12      151.25      140.16     16.24 o 
   2   5  12       13.55       10.99     18.65 o 
   3   5  12      712.47      699.20     27.92 o 
   4   5  12       20.52       18.64     14.69 o 
   5   5  12       56.30       66.14     15.28 o 
   6   5  12      397.36      364.45     30.00 o 
   7   5  12       84.81       53.83     17.35 o 
   8   5  12       21.33       10.79     19.78 o 
   9   5  12       40.81       20.15     27.25 o 
  10   5  12      188.80      186.67     25.29 o 
  11   5  12        4.38        6.16     23.75 o 
 -15   6  12      117.29      132.92     23.53 o 
 -14   6  12      792.65      886.70     31.40 o 
 -13   6  12      348.49      427.99     28.27 o 
 -12   6  12      411.76      473.10     23.02 o 
 -11   6  12       87.96      113.01     16.98 o 
 -10   6  12       28.35        5.40     15.32 o 
  -9   6  12        1.33       27.81     14.42 o 
  -8   6  12       90.34       70.82     14.37 o 
  -7   6  12        1.50        2.32     16.01 o 
  -6   6  12      352.94      359.07     25.32 o 
  -5   6  12      501.94      596.68     22.44 o 
  -4   6  12      158.28      200.21     15.36 o 
  -3   6  12      679.90      655.63     30.21 o 
  -2   6  12     1441.16     1320.83     49.44 o 
  -1   6  12      795.65      773.03     28.72 o 
   0   6  12      195.83      172.04     18.65 o 
   1   6  12      322.03      392.11     23.50 o 
   2   6  12       25.63       43.30     17.47 o 
   3   6  12      174.13      179.82     19.94 o 
   4   6  12      128.77      129.16     18.80 o 
   5   6  12       39.56       31.82     16.61 o 
   6   6  12       13.49      -12.29     16.75 o 
   7   6  12        0.12       -2.09     18.09 o 
   8   6  12        5.55        4.45     18.88 o 
   9   6  12       10.15       -7.78     20.04 o 
  10   6  12       42.39       -7.14     23.52 o 
 -14   7  12      139.78      169.91     28.65 o 
 -13   7  12      579.70      642.14     43.79 o 
 -12   7  12      531.87      582.00     31.53 o 
 -11   7  12      271.97      280.94     18.25 o 
 -10   7  12      293.82      260.94     17.61 o 
  -9   7  12        1.72       -2.23     13.94 o 
  -8   7  12      231.11      200.51     17.08 o 
  -7   7  12      443.96      455.66     19.48 o 
  -6   7  12      111.43      141.18     20.61 o 
  -5   7  12      360.00      387.99     20.37 o 
  -4   7  12        2.34       -7.81     17.31 o 
  -3   7  12       32.45       43.05     42.65 o 
  -2   7  12       16.13       33.71     24.11 o 
  -1   7  12      986.61      900.14     41.58 o 
   0   7  12      196.92      160.29     19.72 o 
   1   7  12      468.54      400.59     24.05 o 
   2   7  12      147.58       94.95     19.17 o 
   3   7  12        7.68       21.75     19.36 o 
   4   7  12      133.59      196.74     22.85 o 
   5   7  12       32.97       41.36     25.89 o 
   6   7  12      269.37      305.48     25.66 o 
   7   7  12       13.50       22.88     23.58 o 
   8   7  12       35.73       15.53     22.03 o 
   9   7  12      151.96      124.69     23.01 o 
 -13   8  12       12.11        7.96     25.86 o 
 -12   8  12       88.36       85.36     23.32 o 
 -11   8  12      182.20      229.98     20.93 o 
 -10   8  12      276.74      364.08     20.77 o 
  -9   8  12      204.51      296.66     20.42 o 
  -8   8  12      242.23      253.20     17.27 o 
  -7   8  12      100.94      135.48     19.57 o 
  -6   8  12       18.95       18.74     31.83 o 
  -5   8  12        8.23      -11.95     20.49 o 
  -4   8  12      301.62      280.97     25.36 o 
  -3   8  12      315.12      297.81     25.09 o 
  -2   8  12        3.15       12.83     25.05 o 
  -1   8  12      463.15      444.70     34.21 o 
   0   8  12       76.28       83.59     21.69 o 
   1   8  12       37.83       46.17     19.73 o 
   2   8  12      383.06      372.15     28.96 o 
   3   8  12      156.50      156.72     22.06 o 
   4   8  12       12.17       14.84     20.04 o 
   5   8  12        7.03       -2.41     22.58 o 
   6   8  12       25.11       22.75     44.44 o 
   7   8  12        8.43      -13.00     24.77 o 
   8   8  12       44.79       26.41     26.00 o 
 -11   9  12      154.43      211.84     24.71 o 
 -10   9  12       27.99        9.85     18.98 o 
  -9   9  12       30.07       20.97     31.85 o 
  -8   9  12       73.89       79.63     23.47 o 
  -7   9  12      311.58      299.11     28.30 o 
  -6   9  12       47.63       36.15     23.81 o 
  -5   9  12       57.90       45.69     21.57 o 
  -4   9  12        0.51       20.67     21.88 o 
  -3   9  12        2.90       24.09     22.08 o 
  -2   9  12      422.54      470.16     27.73 o 
  -1   9  12      118.21      177.16     46.86 o 
   0   9  12      591.74      626.03     38.23 o 
   1   9  12       74.74       61.29     21.15 o 
   2   9  12       19.75       26.92     22.26 o 
   3   9  12        0.60      -14.12     22.61 o 
   4   9  12        1.01      -12.40     22.25 o 
   5   9  12      198.60      218.01     27.36 o 
   6   9  12       47.91       50.94     27.55 o 
   7   9  12      103.96      101.22     32.22 o 
  -9  10  12       80.80       46.64     35.25 o 
  -8  10  12        8.40       55.23     36.04 o 
  -7  10  12       18.57      -12.87     33.95 o 
  -6  10  12       26.42        3.29     24.57 o 
  -5  10  12       38.55       35.46     24.05 o 
  -4  10  12       39.65       94.08     24.04 o 
  -3  10  12       55.11       22.71     23.69 o 
  -2  10  12      140.94      160.32     45.06 o 
  -1  10  12       28.08      -16.67     27.15 o 
   0  10  12       61.91       89.19     32.70 o 
   1  10  12       31.37        3.26     28.45 o 
   2  10  12      102.94      137.84     27.96 o 
   3  10  12        1.23       -4.59     24.46 o 
   4  10  12       24.18       25.90     27.53 o 
   5  10  12        1.12       24.16     26.07 o 
  -7  11  12       70.35      114.07     38.48 o 
  -6  11  12        3.10       40.25     49.86 o 
  -5  11  12        5.32      -18.09     32.15 o 
  -4  11  12       63.70       82.24     35.25 o 
  -3  11  12       11.35       49.56     30.55 o 
  -2  11  12       21.42       26.02     29.97 o 
  -1  11  12        3.58       -0.78     51.06 o 
   0  11  12        6.59       10.63     33.49 o 
   1  11  12        2.21       31.91     38.45 o 
   2  11  12       21.32       39.49     32.70 o 
   3  11  12      106.15       87.92     36.06 o 
 -16   1  13      364.72      412.18     22.04 o 
 -15   1  13       43.43       53.06     25.96 o 
 -14   1  13       56.68       30.07     15.76 o 
 -13   1  13       84.87      105.66     15.96 o 
 -12   1  13       12.70       20.00     13.96 o 
 -11   1  13      781.29      671.33     22.40 o 
 -10   1  13      662.83      674.96     22.34 o 
  -9   1  13      120.56      109.94     21.33 o 
  -8   1  13      567.13      544.20     18.44 o 
  -7   1  13       81.90       88.03     13.70 o 
  -6   1  13       13.94        6.22     10.33 o 
  -5   1  13      180.14      183.92     13.64 o 
  -4   1  13      457.04      423.77     29.03 o 
  -3   1  13       14.89        7.52     12.92 o 
  -2   1  13     1441.13     1350.96     28.75 o 
  -1   1  13      375.85      325.06     11.12 o 
   0   1  13     1565.74     1413.48     24.69 o 
   1   1  13     2444.26     2303.97     34.95 o 
   2   1  13      505.60      545.47     15.37 o 
   3   1  13     1954.35     1856.66     30.82 o 
   4   1  13      321.89      331.12     15.30 o 
   5   1  13        7.70       -1.06     12.84 o 
   6   1  13      211.79      225.09     16.65 o 
   7   1  13       94.86      125.26     16.99 o 
   8   1  13      188.53      224.55     19.95 o 
   9   1  13      165.37      228.63     20.40 o 
  10   1  13        3.56       -7.77     26.75 o 
  11   1  13      272.84      354.05     28.49 o 
 -16   2  13      121.43      152.70     18.88 o 
 -15   2  13       32.98       42.44     16.63 o 
 -14   2  13        7.44      -15.38     15.38 o 
 -13   2  13        8.32      -14.55     14.55 o 
 -12   2  13       81.38      107.57     15.40 o 
 -11   2  13      656.84      639.91     22.11 o 
 -10   2  13      708.77      750.90     23.92 o 
  -9   2  13     3106.43     3327.32     72.29 o 
  -8   2  13     1586.05     1522.84     61.57 o 
  -7   2  13     2497.16     2345.42     50.76 o 
  -6   2  13     1458.97     1349.54     35.06 o 
  -5   2  13      687.05      661.44     24.20 o 
  -4   2  13     2869.82     2809.57     50.32 o 
  -3   2  13      202.33      160.51     21.16 o 
  -2   2  13      714.49      643.88     20.56 o 
  -1   2  13        5.85       16.06      9.85 o 
   0   2  13      187.53      142.59     11.70 o 
   1   2  13      251.71      266.15     13.48 o 
   2   2  13      101.52      129.49     15.58 o 
   3   2  13      503.74      561.47     16.64 o 
   4   2  13     1029.88     1120.71     25.43 o 
   5   2  13     1127.03     1181.71     29.38 o 
   6   2  13        6.34       -4.92     12.61 o 
   7   2  13      484.71      566.61     25.96 o 
   8   2  13      245.24      213.38     22.28 o 
   9   2  13       91.18      104.11     22.30 o 
  10   2  13      122.49      185.85     28.23 o 
  11   2  13       24.86       37.81     23.59 o 
 -16   3  13      403.04      452.56     21.54 o 
 -15   3  13      253.40      232.43     24.11 o 
 -14   3  13       79.23       95.44     17.70 o 
 -13   3  13       15.19        2.82     15.69 o 
 -12   3  13      124.99      137.12     17.69 o 
 -11   3  13      140.62      162.81     20.12 o 
 -10   3  13      484.50      458.07     23.57 o 
  -9   3  13      132.15      122.69     16.35 o 
  -8   3  13        2.09       21.74     15.06 o 
  -7   3  13     2210.73     2207.08     43.59 o 
  -6   3  13      668.94      720.16     23.07 o 
  -5   3  13     2521.39     2338.65     44.56 o 
  -4   3  13     3069.98     2992.07     53.29 o 
  -3   3  13     2253.93     2043.30     51.30 o 
  -2   3  13      217.78      193.72     12.11 o 
  -1   3  13      396.90      405.51     17.13 o 
   0   3  13       69.35       81.99     19.08 o 
   1   3  13     2232.45     2214.88     41.02 o 
   2   3  13       19.59       13.93     10.89 o 
   3   3  13      120.25      140.99     13.02 o 
   4   3  13       11.80       30.21     12.87 o 
   5   3  13     1040.06      955.74     51.51 o 
   6   3  13      302.31      276.80     18.80 o 
   7   3  13      627.08      585.09     23.84 o 
   8   3  13        4.20      -15.49     18.84 o 
   9   3  13       15.34       16.51     33.63 o 
  10   3  13        4.72      -17.55     22.62 o 
  11   3  13       16.87       -8.10     23.83 o 
 -15   4  13     1026.72     1102.35     29.97 o 
 -14   4  13     1373.29     1365.24     32.74 o 
 -13   4  13     2039.71     2091.93     47.06 o 
 -12   4  13      318.30      327.03     20.81 o 
 -11   4  13      874.09      849.10     28.43 o 
 -10   4  13       11.27       11.50     15.79 o 
  -9   4  13       11.15      -14.52     14.52 o 
  -8   4  13        2.68      -12.89     12.89 o 
  -7   4  13     1148.34      994.19     30.18 o 
  -6   4  13      859.91      862.24     25.62 o 
  -5   4  13      145.46      154.98     15.06 o 
  -4   4  13     3637.83     3653.33     62.91 o 
  -3   4  13     1742.42     1707.76     36.84 o 
  -2   4  13     5126.24     4996.43     94.88 o 
  -1   4  13      545.68      539.27     19.36 o 
   0   4  13      610.53      623.01     21.34 o 
   1   4  13       14.33       17.28     12.69 o 
   2   4  13        4.86       11.63     13.53 o 
   3   4  13      480.25      493.87     20.21 o 
   4   4  13      950.60      878.55     26.99 o 
   5   4  13       83.14       58.75     15.43 o 
   6   4  13        3.66        0.24     15.67 o 
   7   4  13       51.79       56.67     17.28 o 
   8   4  13       22.16        1.16     21.63 o 
   9   4  13       20.38       35.61     22.76 o 
  10   4  13      173.25      171.92     38.82 o 
  11   4  13       20.74       48.71     27.33 o 
 -15   5  13        0.67       18.54     22.14 o 
 -14   5  13      207.13      201.04     23.89 o 
 -13   5  13      398.18      401.27     24.98 o 
 -12   5  13      591.76      633.40     26.43 o 
 -11   5  13     1658.58     1711.01     41.12 o 
 -10   5  13      227.06      200.33     18.84 o 
  -9   5  13      132.19      106.51     16.85 o 
  -8   5  13      100.71       58.11     17.34 o 
  -7   5  13      186.46      201.60     17.22 o 
  -6   5  13      193.42      205.36     23.24 o 
  -5   5  13     1751.95     1716.99     37.45 o 
  -4   5  13      365.63      408.18     34.24 o 
  -3   5  13       62.77       67.33     15.56 o 
  -2   5  13       79.16       80.23     15.67 o 
  -1   5  13       20.17        0.30     12.16 o 
   0   5  13     1220.41     1104.31     35.66 o 
   1   5  13       37.84       49.72     15.91 o 
   2   5  13      480.58      434.88     27.17 o 
   3   5  13       85.39       64.39     18.60 o 
   4   5  13       38.91      106.31     17.13 o 
   5   5  13      386.50      492.51     23.11 o 
   6   5  13      273.87      333.58     26.01 o 
   7   5  13      227.43      323.09     22.31 o 
   8   5  13      129.12      145.35     21.47 o 
   9   5  13      152.15      145.20     25.80 o 
  10   5  13       47.44       45.81     24.98 o 
 -14   6  13       39.10       32.34     21.16 o 
 -13   6  13      255.30      269.10     23.51 o 
 -12   6  13      417.66      388.98     22.05 o 
 -11   6  13        5.01       -8.01     18.32 o 
 -10   6  13      460.35      473.59     23.32 o 
  -9   6  13      421.52      455.65     22.70 o 
  -8   6  13      869.00      942.38     29.61 o 
  -7   6  13      123.21      123.77     16.77 o 
  -6   6  13       78.85       66.75     19.25 o 
  -5   6  13      215.19      185.55     16.98 o 
  -4   6  13     1659.86     1773.17     66.49 o 
  -3   6  13       21.44        5.22     24.46 o 
  -2   6  13     3365.47     3529.84     92.60 o 
  -1   6  13      284.24      272.18     27.34 o 
   0   6  13        1.63        3.23     17.04 o 
   1   6  13        1.66        5.30     17.10 o 
   2   6  13      132.66      132.72     20.85 o 
   3   6  13      143.35      180.89     20.97 o 
   4   6  13       69.57       48.91     19.49 o 
   5   6  13       87.92       67.76     20.81 o 
   6   6  13       95.75      120.01     18.91 o 
   7   6  13       10.75       -1.95     17.57 o 
   8   6  13      282.96      326.06     24.92 o 
   9   6  13        5.51       24.65     26.19 o 
 -13   7  13        8.25       10.89     20.58 o 
 -12   7  13      187.32      178.95     20.67 o 
 -11   7  13        9.64      -15.46     17.67 o 
 -10   7  13       30.78       27.45     17.40 o 
  -9   7  13        0.31        5.76     18.11 o 
  -8   7  13       83.36       87.06     17.73 o 
  -7   7  13       67.83      102.23     17.27 o 
  -6   7  13      121.26       84.63     17.66 o 
  -5   7  13      377.74      389.45     32.50 o 
  -4   7  13        8.64        8.54     23.94 o 
  -3   7  13       12.54      -23.76     23.94 o 
  -2   7  13      520.79      568.65     62.48 o 
  -1   7  13      568.46      626.72     63.08 o 
   0   7  13      748.22      764.89     53.98 o 
   1   7  13        4.51       25.63     19.00 o 
   2   7  13        2.93      -13.02     18.66 o 
   3   7  13        0.34       12.95     19.34 o 
   4   7  13        3.92      -15.83     20.70 o 
   5   7  13       94.03      108.46     23.63 o 
   6   7  13      116.28      111.32     24.76 o 
   7   7  13        0.53       -9.02     23.39 o 
   8   7  13       61.68       80.40     26.51 o 
 -12   8  13      149.89      131.73     23.72 o 
 -11   8  13        4.35        2.72     16.55 o 
 -10   8  13      200.70      272.82     19.52 o 
  -9   8  13       70.51       72.99     16.64 o 
  -8   8  13       42.60       25.80     15.76 o 
  -7   8  13      217.70      238.56     24.91 o 
  -6   8  13      242.77      204.96     26.46 o 
  -5   8  13      291.81      326.08     37.85 o 
  -4   8  13      763.12      792.62     45.06 o 
  -3   8  13      370.45      354.68     31.65 o 
  -2   8  13      132.94      152.46     33.04 o 
  -1   8  13      188.28      179.54     32.25 o 
   0   8  13      415.60      412.16     35.68 o 
   1   8  13       27.23       36.95     20.65 o 
   2   8  13       78.47       77.40     22.23 o 
   3   8  13        3.30      -21.12     21.12 o 
   4   8  13       65.27       82.26     24.04 o 
   5   8  13       52.83       81.13     31.85 o 
   6   8  13        0.47       47.60     25.81 o 
   7   8  13        0.64      -25.60     25.60 o 
 -11   9  13       34.84       37.76     27.07 o 
 -10   9  13       61.76      -31.70     35.56 o 
  -9   9  13      171.45      158.59     32.57 o 
  -8   9  13       12.06       -1.82     24.01 o 
  -7   9  13      143.13      175.42     32.57 o 
  -6   9  13        1.16      -22.92     22.92 o 
  -5   9  13       77.39       81.28     23.69 o 
  -4   9  13       70.70       84.16     24.27 o 
  -3   9  13       76.76       77.41     28.85 o 
  -2   9  13       31.73       -3.02     26.30 o 
  -1   9  13       15.76      -29.44     29.44 o 
   0   9  13        5.59       27.15     27.60 o 
   1   9  13       64.79       40.95     30.44 o 
   2   9  13      136.82      170.56     27.03 o 
   3   9  13        2.30      -15.07     24.13 o 
   4   9  13       61.37       27.06     24.98 o 
   5   9  13       20.58       -0.93     24.86 o 
   6   9  13        3.13      -13.19     36.54 o 
  -9  10  13        9.78        5.84     35.65 o 
  -8  10  13      143.15      119.70     38.45 o 
  -7  10  13      116.19      140.12     35.56 o 
  -6  10  13       22.77       24.97     24.42 o 
  -5  10  13       28.47       36.65     25.45 o 
  -4  10  13        1.42        0.79     24.50 o 
  -3  10  13       19.63       38.25     27.88 o 
  -2  10  13      160.33      173.99     32.31 o 
  -1  10  13      627.71      548.84     42.38 o 
   0  10  13       46.83       37.10     31.78 o 
   1  10  13       40.91        5.64     30.15 o 
   2  10  13        0.97      -30.15     30.15 o 
   3  10  13       80.06       90.44     26.94 o 
   4  10  13       79.66       88.94     28.32 o 
  -6  11  13      120.33      108.64     38.20 o 
  -5  11  13        4.08       27.52     34.80 o 
  -4  11  13       43.66       25.88     27.13 o 
  -3  11  13       17.65       44.47     34.21 o 
  -2  11  13       18.04       13.44     33.70 o 
  -1  11  13        9.81        2.61     34.56 o 
   0  11  13       26.03      -17.67     33.49 o 
   1  11  13        1.69       34.84     45.66 o 
 -16   0  14      145.82       92.06     26.83 o 
 -15   0  14       25.14       35.92     23.94 o 
 -14   0  14      108.40      135.10     45.66 o 
 -13   0  14        1.20      -14.60     22.19 o 
 -12   0  14       37.16       33.22     21.35 o 
 -11   0  14        0.63        6.74     20.49 o 
 -10   0  14     1001.68     1116.09     41.04 o 
  -9   0  14     2190.36     2122.61     58.93 o 
  -8   0  14     4590.21     4383.64    101.86 o 
  -7   0  14     5007.31     4924.02    133.37 o 
  -6   0  14     1033.21     1028.62     46.26 o 
  -5   0  14     5518.84     4997.35    112.51 o 
  -4   0  14     2521.70     2386.89     62.80 o 
  -3   0  14       21.11       21.37     15.70 o 
  -2   0  14        1.14       -1.50     15.22 o 
  -1   0  14      224.43      210.37     17.08 o 
   0   0  14      379.03      443.78     20.48 o 
   1   0  14       62.59       53.41     14.90 o 
   2   0  14      246.50      278.86     19.05 o 
   3   0  14      400.94      466.96     22.48 o 
   4   0  14      725.51      870.27     46.82 o 
   5   0  14      419.74      502.65     30.93 o 
   6   0  14     2070.50     2245.04    207.26 o 
   7   0  14      435.95      483.93     41.45 o 
   8   0  14        0.83       -9.49     60.08 o 
   9   0  14        1.51      -11.52     35.44 o 
  10   0  14      115.46       55.50     29.71 o 
  11   0  14       55.21       58.87     39.65 o 
 -16   1  14      678.29      784.73     27.24 o 
 -15   1  14      804.85      844.23     28.54 o 
 -14   1  14      206.19      207.80     18.51 o 
 -13   1  14      283.49      266.65     18.83 o 
 -12   1  14       72.80       75.13     15.06 o 
 -11   1  14      351.64      325.85     19.77 o 
 -10   1  14      927.86      887.74     30.00 o 
  -9   1  14      807.74      761.19     24.28 o 
  -8   1  14      143.32      129.25     13.94 o 
  -7   1  14      344.42      338.19     20.98 o 
  -6   1  14       24.43       21.56     11.56 o 
  -5   1  14     1492.70     1435.34     31.82 o 
  -4   1  14     2304.66     2300.65     42.62 o 
  -3   1  14     1605.64     1531.31     32.72 o 
  -2   1  14      624.28      626.56     25.77 o 
  -1   1  14      254.94      231.66     11.89 o 
   0   1  14       98.44       99.50     15.12 o 
   1   1  14     2717.30     2766.93     40.78 o 
   2   1  14       39.38       44.48     11.12 o 
   3   1  14     4468.94     4477.06     60.66 o 
   4   1  14      195.41      183.36     14.47 o 
   5   1  14      218.67      238.25     15.83 o 
   6   1  14        0.56      -12.98     15.17 o 
   7   1  14      281.59      309.23     20.77 o 
   8   1  14      105.35       95.58     18.26 o 
   9   1  14       36.96       24.70     23.35 o 
  10   1  14       76.16      103.74     24.15 o 
  11   1  14       43.16       51.87     31.10 o 
 -16   2  14       90.36       63.55     18.95 o 
 -15   2  14      398.06      429.13     22.03 o 
 -14   2  14      663.36      693.60     25.06 o 
 -13   2  14      926.38      843.08     28.79 o 
 -12   2  14     1741.31     1579.39     36.09 o 
 -11   2  14      874.98      899.76     27.41 o 
 -10   2  14        5.33       -0.89     13.72 o 
  -9   2  14        1.44        5.81     13.18 o 
  -8   2  14        1.23       -4.13     12.21 o 
  -7   2  14        8.78        7.15     14.46 o 
  -6   2  14      491.67      514.17     21.69 o 
  -5   2  14      121.71      133.58     15.65 o 
  -4   2  14      250.20      189.37     18.21 o 
  -3   2  14      374.32      330.20     17.17 o 
  -2   2  14     3601.51     3431.06     59.63 o 
  -1   2  14      953.93     1001.06     26.51 o 
   0   2  14     2357.53     2206.41     49.60 o 
   1   2  14       12.51       18.10     12.26 o 
   2   2  14        1.05       -8.25     10.52 o 
   3   2  14       11.70       27.30     11.34 o 
   4   2  14      257.84      248.11     15.73 o 
   5   2  14      334.73      336.03     17.26 o 
   6   2  14       64.94       64.19     14.20 o 
   7   2  14       23.36       27.73     19.47 o 
   8   2  14       27.23       31.41     26.66 o 
   9   2  14      116.36      130.21     23.43 o 
  10   2  14       21.49       20.01     23.81 o 
 -15   3  14      106.41      126.54     18.75 o 
 -14   3  14       29.94       19.19     17.86 o 
 -13   3  14      489.82      525.81     23.12 o 
 -12   3  14      343.05      316.74     19.82 o 
 -11   3  14      264.90      273.67     26.84 o 
 -10   3  14      724.25      731.14     28.17 o 
  -9   3  14       99.92      128.01     18.49 o 
  -8   3  14       31.51       52.82     15.76 o 
  -7   3  14     1162.53     1106.84     30.02 o 
  -6   3  14      956.34      843.20     25.74 o 
  -5   3  14      394.78      415.76     18.39 o 
  -4   3  14      247.96      265.88     16.30 o 
  -3   3  14      789.22      759.36     34.16 o 
  -2   3  14      356.10      365.51     20.81 o 
  -1   3  14      497.40      507.66     19.78 o 
   0   3  14      226.40      181.82     14.98 o 
   1   3  14      341.80      342.78     20.39 o 
   2   3  14      200.11      175.25     12.85 o 
   3   3  14       21.02       20.77     12.16 o 
   4   3  14     1073.03     1072.54     38.28 o 
   5   3  14      192.09      162.64     17.47 o 
   6   3  14      413.99      437.54     28.79 o 
   7   3  14      144.50      163.24     28.00 o 
   8   3  14      455.34      475.99     28.83 o 
   9   3  14       34.75       31.38     35.08 o 
  10   3  14       64.36      114.35     42.81 o 
 -15   4  14      110.54      120.20     19.57 o 
 -14   4  14       69.97       82.94     22.11 o 
 -13   4  14      291.90      222.41     21.61 o 
 -12   4  14       47.02      102.25     19.38 o 
 -11   4  14       28.35       -0.67     17.13 o 
 -10   4  14       37.34       25.17     15.83 o 
  -9   4  14       16.18       -0.83     15.26 o 
  -8   4  14       14.06       13.30     14.81 o 
  -7   4  14        3.11      -11.93     13.54 o 
  -6   4  14       13.87        0.32     13.36 o 
  -5   4  14      286.27      301.37     23.01 o 
  -4   4  14       34.01       42.77     13.99 o 
  -3   4  14      583.23      638.65     22.34 o 
  -2   4  14      737.64      861.39     30.51 o 
  -1   4  14      359.32      416.51     18.30 o 
   0   4  14       67.73       55.17     14.18 o 
   1   4  14       92.53       62.60     18.56 o 
   2   4  14       32.38       31.38     17.40 o 
   3   4  14        6.44       14.66     17.61 o 
   4   4  14      134.55      165.70     17.93 o 
   5   4  14        0.70       -1.16     17.17 o 
   6   4  14       41.86       63.52     18.11 o 
   7   4  14      527.72      614.20     49.95 o 
   8   4  14        3.27       37.65     22.37 o 
   9   4  14      127.11      150.86     24.66 o 
  10   4  14       31.59       16.91     28.62 o 
 -14   5  14        1.64      -13.99     20.68 o 
 -13   5  14       22.45        8.44     22.72 o 
 -12   5  14       57.77        3.69     17.96 o 
 -11   5  14       33.75        2.20     17.27 o 
 -10   5  14       48.57       49.29     17.43 o 
  -9   5  14      382.12      413.01     22.04 o 
  -8   5  14       14.60       39.81     15.63 o 
  -7   5  14        4.51       25.70     14.97 o 
  -6   5  14        0.25       -1.56     14.89 o 
  -5   5  14      104.49      110.75     15.55 o 
  -4   5  14      191.03      182.05     16.54 o 
  -3   5  14     1291.48     1230.71     37.65 o 
  -2   5  14       10.67       -5.88     17.81 o 
  -1   5  14     1691.83     1574.37     97.32 o 
   0   5  14      229.16      195.08     20.44 o 
   1   5  14      196.37      181.15     20.28 o 
   2   5  14       46.09       26.34     18.10 o 
   3   5  14      213.57      227.73     22.25 o 
   4   5  14        0.16        4.49     19.52 o 
   5   5  14        0.06      -20.73     20.73 o 
   6   5  14       97.88       99.98     19.48 o 
   7   5  14      154.10      104.32     20.75 o 
   8   5  14      133.32      171.37     33.59 o 
   9   5  14        3.23      -15.59     24.54 o 
 -14   6  14       21.32       34.00     22.54 o 
 -13   6  14       96.87      105.80     19.66 o 
 -12   6  14      816.16      803.60     31.74 o 
 -11   6  14      364.56      464.64     24.99 o 
 -10   6  14      316.31      348.87     21.85 o 
  -9   6  14       98.87       73.86     22.21 o 
  -8   6  14       10.72       25.95     20.29 o 
  -7   6  14      255.40      216.08     18.65 o 
  -6   6  14       78.64      108.94     22.43 o 
  -5   6  14      457.49      377.76     23.83 o 
  -4   6  14      173.65      202.27     30.97 o 
  -3   6  14      267.46      322.76     31.45 o 
  -2   6  14      144.42       92.79     27.37 o 
  -1   6  14     1447.74     1445.90    103.93 o 
   0   6  14       66.46      103.32     26.91 o 
   1   6  14      607.90      642.20     28.65 o 
   2   6  14      350.38      362.49     37.01 o 
   3   6  14       61.65       30.59     20.44 o 
   4   6  14       64.28       73.87     23.94 o 
   5   6  14       11.71      -17.49     20.61 o 
   6   6  14       43.94       47.10     22.71 o 
   7   6  14        6.36        5.75     24.13 o 
   8   6  14       63.06       37.65     26.33 o 
 -13   7  14       32.97       34.71     21.07 o 
 -12   7  14       10.34       -8.02     18.15 o 
 -11   7  14      232.49      187.31     20.42 o 
 -10   7  14      885.99      874.20     36.22 o 
  -9   7  14      360.27      369.73     22.66 o 
  -8   7  14      273.37      264.51     20.38 o 
  -7   7  14      165.90      160.62     19.14 o 
  -6   7  14        4.68       34.66     57.07 o 
  -5   7  14        4.08      -11.28     30.64 o 
  -4   7  14      448.50      474.41     35.51 o 
  -3   7  14        2.44      -14.56     25.90 o 
  -2   7  14       71.74       34.34     26.30 o 
  -1   7  14        7.09       13.14     38.45 o 
   0   7  14        1.27      -24.26     28.45 o 
   1   7  14      104.59       70.95     25.76 o 
   2   7  14      398.03      431.53     49.24 o 
   3   7  14      191.57      164.13     25.32 o 
   4   7  14      148.16       89.44     23.38 o 
   5   7  14        0.64       49.13     22.89 o 
   6   7  14        1.88       37.46     24.76 o 
   7   7  14       14.66       21.06     24.52 o 
   8   7  14       25.56      -15.16     25.44 o 
 -12   8  14        2.58       30.12     21.61 o 
 -11   8  14        3.87       -0.30     19.49 o 
 -10   8  14        0.71       -1.90     17.82 o 
  -9   8  14      170.37      169.47     19.91 o 
  -8   8  14      416.40      458.04     56.47 o 
  -7   8  14      309.71      358.56     36.37 o 
  -6   8  14      441.97      393.33     72.09 o 
  -5   8  14      215.36      260.72     32.04 o 
  -4   8  14        2.16        0.78     26.75 o 
  -3   8  14       41.24       21.30     33.04 o 
  -2   8  14      233.92      247.03     37.85 o 
  -1   8  14        2.25      -29.63     29.70 o 
   0   8  14      260.53      258.77     35.65 o 
   1   8  14       26.80        9.88     27.03 o 
   2   8  14       15.00        9.84     23.48 o 
   3   8  14      154.63      191.93     25.82 o 
   4   8  14      101.18       85.19     30.05 o 
   5   8  14      110.20       94.46     25.50 o 
   6   8  14       80.39      120.18     27.97 o 
 -10   9  14       66.35       94.92     52.87 o 
  -9   9  14        7.85        9.21     31.45 o 
  -8   9  14       90.21       53.14     30.89 o 
  -7   9  14      133.37      155.86     32.84 o 
  -6   9  14       53.07       52.76     29.30 o 
  -5   9  14       84.17       99.66     30.08 o 
  -4   9  14      168.53      136.23     32.04 o 
  -3   9  14       64.47       37.23     31.84 o 
  -2   9  14      286.27      239.67     33.00 o 
  -1   9  14      355.56      368.94     38.65 o 
   0   9  14       15.69       15.14     29.70 o 
   1   9  14      177.14      214.49     34.40 o 
   2   9  14       85.61      105.51     25.53 o 
   3   9  14        6.39       10.66     25.10 o 
   4   9  14        0.54       29.87     26.67 o 
   5   9  14        0.02        3.88     30.81 o 
  -8  10  14       56.31       80.54     36.89 o 
  -7  10  14        5.75       20.37     27.40 o 
  -6  10  14      124.69       95.72     32.33 o 
  -5  10  14        7.11       26.20     32.04 o 
  -4  10  14       62.96       98.90     34.03 o 
  -3  10  14        1.97       31.32     32.50 o 
  -2  10  14      381.13      417.47     96.12 o 
  -1  10  14       96.49      111.35     35.19 o 
   0  10  14      180.44      156.08     36.41 o 
   1  10  14      136.88      124.96     34.83 o 
   2  10  14        8.47      -34.80     34.80 o 
   3  10  14       34.65       -1.54     43.86 o 
  -4  11  14       16.44       -4.81     43.25 o 
  -3  11  14        3.76       -8.41     42.05 o 
  -2  11  14        0.32      -18.02     46.86 o 
 -15   1  15      386.68      361.84     34.39 o 
 -14   1  15      409.23      461.60     23.06 o 
 -13   1  15      569.86      581.99     23.34 o 
 -12   1  15      310.23      281.54     18.97 o 
 -11   1  15      108.68      119.30     16.32 o 
 -10   1  15        5.87      -14.56     14.56 o 
  -9   1  15       19.16        8.04     13.78 o 
  -8   1  15        0.80       -2.29     12.79 o 
  -7   1  15      103.78       86.27     14.04 o 
  -6   1  15      697.25      626.70     20.84 o 
  -5   1  15     1052.70     1023.35     28.09 o 
  -4   1  15      579.19      561.98     19.91 o 
  -3   1  15       42.33       24.87     11.92 o 
  -2   1  15       37.63       47.18     12.46 o 
  -1   1  15      262.67      246.45     16.79 o 
   0   1  15        4.43       -4.75     12.06 o 
   1   1  15       77.35       57.71     11.72 o 
   2   1  15      238.00      209.00     13.35 o 
   3   1  15      249.83      234.31     14.34 o 
   4   1  15       90.19      101.66     14.06 o 
   5   1  15      749.01      695.49     25.96 o 
   6   1  15       31.55       22.31     16.41 o 
   7   1  15       87.64       82.08     19.04 o 
   8   1  15       14.55       46.11     24.46 o 
   9   1  15       15.48        0.24     28.66 o 
  10   1  15       46.73       33.25     26.71 o 
 -15   2  15       11.90       15.83     18.21 o 
 -14   2  15       82.09       99.71     18.02 o 
 -13   2  15      132.53       88.24     27.07 o 
 -12   2  15      269.34      241.77     18.88 o 
 -11   2  15       35.08       38.46     16.02 o 
 -10   2  15       63.53       65.93     15.57 o 
  -9   2  15       24.80       40.46     22.20 o 
  -8   2  15      664.14      624.14     36.94 o 
  -7   2  15      993.41     1020.69     27.72 o 
  -6   2  15     1297.78     1256.72     38.13 o 
  -5   2  15     1189.84     1216.44     30.99 o 
  -4   2  15      576.74      547.43     20.95 o 
  -3   2  15     1683.48     1725.97     53.67 o 
  -2   2  15       10.86       20.09     13.69 o 
  -1   2  15      554.69      611.43     30.35 o 
   0   2  15       70.63       49.83     13.55 o 
   1   2  15       31.24       24.91     13.01 o 
   2   2  15       53.16       41.60     12.16 o 
   3   2  15        0.68       -3.01     12.65 o 
   4   2  15     1193.45     1286.44     29.50 o 
   5   2  15      225.83      160.11     16.21 o 
   6   2  15      936.84     1091.44     46.62 o 
   7   2  15      192.60      194.92     27.53 o 
   8   2  15      350.56      413.25     28.99 o 
   9   2  15        2.60        0.25     22.22 o 
  10   2  15        5.61       54.38     25.11 o 
 -15   3  15       15.02       41.60     18.22 o 
 -14   3  15      501.56      532.61     26.81 o 
 -13   3  15      490.51      515.58     23.63 o 
 -12   3  15       29.37       43.99     16.50 o 
 -11   3  15        0.92        7.08     15.62 o 
 -10   3  15      180.09      180.44     25.16 o 
  -9   3  15     1035.25      956.12     34.20 o 
  -8   3  15      116.17      123.17     16.88 o 
  -7   3  15      841.19      714.27     34.86 o 
  -6   3  15      342.00      302.55     26.36 o 
  -5   3  15       28.33       31.09     13.35 o 
  -4   3  15      683.21      678.38     41.28 o 
  -3   3  15     1070.17     1114.36     34.51 o 
  -2   3  15     1381.00     1400.30     40.94 o 
  -1   3  15     1727.53     1780.16     46.23 o 
   0   3  15       29.02       35.02     14.45 o 
   1   3  15      188.96      162.77     15.89 o 
   2   3  15      327.35      396.64     30.52 o 
   3   3  15      179.24      204.19     20.57 o 
   4   3  15      139.24      148.52     18.44 o 
   5   3  15      171.97      216.60     19.15 o 
   6   3  15       57.95       26.20     17.57 o 
   7   3  15      250.27      198.32     25.14 o 
   8   3  15      281.12      257.22     27.38 o 
   9   3  15       58.17       32.34     25.46 o 
 -14   4  15      553.98      579.01     23.65 o 
 -13   4  15      151.67      162.43     18.29 o 
 -12   4  15     1116.52     1149.07     36.06 o 
 -11   4  15     2007.59     1977.53     52.08 o 
 -10   4  15     1004.44      970.12     37.46 o 
  -9   4  15      354.17      340.55     21.30 o 
  -8   4  15       26.24       -0.87     16.31 o 
  -7   4  15      140.54      132.92     16.79 o 
  -6   4  15      331.52      378.36     31.74 o 
  -5   4  15      392.86      410.15     20.52 o 
  -4   4  15        7.24        5.84     14.10 o 
  -3   4  15      418.31      458.18     23.99 o 
  -2   4  15      308.92      355.79     22.63 o 
  -1   4  15      703.39      740.01     28.91 o 
   0   4  15     3378.39     3392.34     92.96 o 
   1   4  15     1201.13     1175.63     62.43 o 
   2   4  15      438.04      429.30     24.10 o 
   3   4  15        9.78       19.89     20.09 o 
   4   4  15       21.26       21.08     19.22 o 
   5   4  15       71.73       52.21     17.76 o 
   6   4  15      613.19      568.91     26.03 o 
   7   4  15       58.01       63.22     31.61 o 
   8   4  15       88.44      103.64     25.70 o 
   9   4  15      112.04      130.55     26.64 o 
 -14   5  15       11.48       17.84     21.77 o 
 -13   5  15        0.50        8.73     20.27 o 
 -12   5  15      110.48      116.70     21.48 o 
 -11   5  15      748.00      807.35     28.86 o 
 -10   5  15      425.53      508.76     25.10 o 
  -9   5  15     1175.93     1321.14     37.98 o 
  -8   5  15     1169.82     1357.33     60.18 o 
  -7   5  15      359.59      392.77     21.98 o 
  -6   5  15      160.44      160.55     19.42 o 
  -5   5  15       91.57      119.74     16.98 o 
  -4   5  15       24.75       34.59     18.91 o 
  -3   5  15        7.91       11.06     21.87 o 
  -2   5  15      897.21      843.37     57.07 o 
  -1   5  15        2.54       26.24     26.43 o 
   0   5  15       10.15       26.05     24.97 o 
   1   5  15      185.29      194.60     27.18 o 
   2   5  15      332.89      339.65     24.22 o 
   3   5  15      364.54      381.40     27.03 o 
   4   5  15        8.30      -19.25     19.25 o 
   5   5  15       51.81       60.03     21.61 o 
   6   5  15        1.64      -10.60     22.99 o 
   7   5  15       13.06      -23.28     23.28 o 
   8   5  15       10.08        9.67     36.80 o 
 -13   6  15       33.44       21.33     21.60 o 
 -12   6  15        3.93      -19.80     19.80 o 
 -11   6  15        8.08       16.91     20.84 o 
 -10   6  15       40.29        4.60     19.01 o 
  -9   6  15       16.70       19.02     19.05 o 
  -8   6  15      454.68      429.94     23.64 o 
  -7   6  15      807.66      774.15     29.14 o 
  -6   6  15      456.07      471.96     26.69 o 
  -5   6  15      337.36      344.41     23.81 o 
  -4   6  15      228.00      192.03     28.84 o 
  -3   6  15      118.18      110.89     28.86 o 
  -2   6  15      449.69      503.79     37.25 o 
  -1   6  15        3.37      -14.42     24.64 o 
   0   6  15      619.11      674.23     47.46 o 
   1   6  15       99.74       54.99     20.57 o 
   2   6  15       37.49       39.99     21.39 o 
   3   6  15       65.56       73.23     21.93 o 
   4   6  15       87.40       87.61     23.53 o 
   5   6  15        4.72       23.17     22.93 o 
   6   6  15      143.70      127.15     43.85 o 
   7   6  15       28.60       19.46     27.42 o 
   8   6  15      237.17      198.25     38.45 o 
 -12   7  15      142.75      166.39     20.86 o 
 -11   7  15       27.27       11.10     21.28 o 
 -10   7  15        0.34      -10.35     19.96 o 
  -9   7  15      103.16      129.81     20.51 o 
  -8   7  15       62.00       60.09     19.24 o 
  -7   7  15        1.04      -10.97     20.85 o 
  -6   7  15      117.65      131.55     31.40 o 
  -5   7  15      429.69      422.46     36.37 o 
  -4   7  15        6.80      -23.31     29.41 o 
  -3   7  15      297.60      302.14     33.55 o 
  -2   7  15       11.17        1.66     27.37 o 
  -1   7  15       46.94       48.06     30.59 o 
   0   7  15       18.40       22.15     45.66 o 
   1   7  15      640.92      673.65     43.75 o 
   2   7  15       87.37      142.85     24.67 o 
   3   7  15       18.14       46.18     35.24 o 
   4   7  15        8.53      -11.07     24.66 o 
   5   7  15        1.86        6.44     25.50 o 
   6   7  15       42.98       40.49     24.76 o 
   7   7  15        1.13        2.98     28.75 o 
 -11   8  15        4.80       -7.67     18.91 o 
 -10   8  15       22.08       19.08     19.06 o 
  -9   8  15       64.97       59.12     31.33 o 
  -8   8  15        5.23      -11.30     28.89 o 
  -7   8  15      186.80      244.39     33.48 o 
  -6   8  15       20.53        0.63     29.30 o 
  -5   8  15        2.16       -3.38     27.03 o 
  -4   8  15        2.57       20.89     30.55 o 
  -3   8  15      204.85      193.19     34.34 o 
  -2   8  15        3.89        6.37     31.84 o 
  -1   8  15        0.65      -13.58     45.66 o 
   0   8  15        4.16       21.09     30.02 o 
   1   8  15        8.41        7.21     30.79 o 
   2   8  15       59.21       43.63     32.70 o 
   3   8  15       21.37       49.35     25.27 o 
   4   8  15      238.46      277.33     29.85 o 
   5   8  15       14.60      -25.84     25.84 o 
  -9   9  15        3.67      -24.70     33.17 o 
  -8   9  15      120.46       84.11     33.48 o 
  -7   9  15        4.34       37.69     32.15 o 
  -6   9  15      216.08      174.56     33.78 o 
  -5   9  15       22.02        6.97     32.44 o 
  -4   9  15        3.50      -31.98     31.98 o 
  -3   9  15       31.06       73.53     33.70 o 
  -2   9  15       24.96      -30.02     30.02 o 
  -1   9  15       19.28       19.94     33.55 o 
   0   9  15      300.24      260.84     36.10 o 
   1   9  15        6.80        1.80     42.65 o 
   2   9  15        0.59       -6.80     35.19 o 
   3   9  15        0.71      -15.97     27.05 o 
   4   9  15       61.54       70.09     36.86 o 
  -7  10  15       10.19        0.93     33.78 o 
  -6  10  15       46.71        9.91     34.34 o 
  -5  10  15      150.55      186.81     36.66 o 
  -4  10  15       88.15      144.57     36.06 o 
  -3  10  15       12.67      -19.33     33.49 o 
  -2  10  15      260.14      280.47     41.45 o 
  -1  10  15      261.99      352.73     73.29 o 
   0  10  15      287.88      210.27     54.07 o 
   1  10  15      158.51      207.86     55.27 o 
 -15   0  16      120.03       93.44     26.83 o 
 -14   0  16      372.64      341.17     38.45 o 
 -13   0  16        1.83      -22.37     29.44 o 
 -12   0  16      259.24      209.05     60.08 o 
 -11   0  16      478.82      570.62     32.50 o 
 -10   0  16      326.22      321.00     56.47 o 
  -9   0  16      171.09      208.51     23.38 o 
  -8   0  16       37.56       38.55     20.43 o 
  -7   0  16      463.12      402.90     28.00 o 
  -6   0  16     4891.18     4319.51    130.97 o 
  -5   0  16      196.39      240.91     22.94 o 
  -4   0  16     3561.44     3185.45    129.16 o 
  -3   0  16      469.52      525.06     43.25 o 
  -2   0  16     3231.00     2948.78     94.53 o 
  -1   0  16        2.22        6.71     33.64 o 
   0   0  16       30.13       57.07     22.09 o 
   1   0  16       90.66      105.87     24.46 o 
   2   0  16      601.74      576.71     26.31 o 
   3   0  16      260.74      276.07     21.83 o 
   4   0  16      150.05       71.17     25.45 o 
   5   0  16      969.62     1009.78     75.10 o 
   6   0  16      120.24      172.78     29.23 o 
   7   0  16      231.65      287.95     38.45 o 
   8   0  16      190.29      216.54     33.17 o 
   9   0  16      329.35      301.58     48.06 o 
 -15   1  16       74.40       60.77     19.11 o 
 -14   1  16      930.86      979.09     44.92 o 
 -13   1  16      769.49      832.14     32.06 o 
 -12   1  16      612.20      650.96     25.29 o 
 -11   1  16      517.92      549.08     23.13 o 
 -10   1  16        0.38        4.78     15.96 o 
  -9   1  16      295.50      228.86     17.50 o 
  -8   1  16       99.91      103.24     15.45 o 
  -7   1  16     1272.71     1163.59     30.28 o 
  -6   1  16      215.26      183.13     16.27 o 
  -5   1  16       87.02       65.80     14.67 o 
  -4   1  16      107.55      156.19     15.43 o 
  -3   1  16     1051.44     1074.36     25.89 o 
  -2   1  16      782.44      825.85     26.38 o 
  -1   1  16      880.07      942.17     32.88 o 
   0   1  16     1292.40     1408.85     35.74 o 
   1   1  16       75.47      105.98     17.23 o 
   2   1  16      124.38       86.43     14.87 o 
   3   1  16      303.54      288.08     25.20 o 
   4   1  16        6.93        8.23     14.48 o 
   5   1  16      594.76      562.16     24.39 o 
   6   1  16       88.25       85.23     18.82 o 
   7   1  16        4.31       21.93     21.56 o 
   8   1  16        7.65        6.84     23.91 o 
   9   1  16       64.23      115.16     26.60 o 
 -15   2  16        0.22        5.48     18.61 o 
 -14   2  16       69.83       64.25     18.46 o 
 -13   2  16      444.32      424.84     22.79 o 
 -12   2  16      381.11      420.72     22.66 o 
 -11   2  16      777.48      752.30     26.13 o 
 -10   2  16      812.74      858.11     27.62 o 
  -9   2  16      770.39      776.44     25.88 o 
  -8   2  16      520.69      483.68     20.73 o 
  -7   2  16       50.12       61.90     16.30 o 
  -6   2  16      112.94      103.10     14.01 o 
  -5   2  16      184.89      218.91     15.47 o 
  -4   2  16        5.28        1.01     12.25 o 
  -3   2  16       76.43       59.07     12.72 o 
  -2   2  16       17.50       30.02     15.43 o 
  -1   2  16      117.50      113.00     18.17 o 
   0   2  16      789.59      784.76     30.04 o 
   1   2  16     1342.06     1325.61     30.54 o 
   2   2  16      536.15      571.82     28.13 o 
   3   2  16      446.68      448.32     31.78 o 
   4   2  16        4.00       -0.29     14.62 o 
   5   2  16       18.42       -9.80     20.43 o 
   6   2  16       23.97       22.42     31.53 o 
   7   2  16        3.23      -17.21     21.65 o 
   8   2  16        9.54        9.34     24.10 o 
   9   2  16        0.42       -1.10     24.69 o 
 -14   3  16      101.23      122.63     25.69 o 
 -13   3  16       88.15       96.43     18.83 o 
 -12   3  16       37.08       41.50     17.49 o 
 -11   3  16      863.68      805.67     27.07 o 
 -10   3  16      214.27      270.81     20.66 o 
  -9   3  16     1399.68     1392.43     36.51 o 
  -8   3  16      414.88      515.64     23.45 o 
  -7   3  16      752.12      752.87     26.15 o 
  -6   3  16      231.19      294.15     19.31 o 
  -5   3  16      101.08       63.62     16.05 o 
  -4   3  16       41.91       52.32     15.14 o 
  -3   3  16      100.61      106.03     23.01 o 
  -2   3  16       11.37        6.77     23.40 o 
  -1   3  16      137.84      118.42     19.43 o 
   0   3  16        0.60      -10.82     16.93 o 
   1   3  16        0.94      -15.13     15.13 o 
   2   3  16      379.51      443.21     21.20 o 
   3   3  16       82.15       99.01     20.14 o 
   4   3  16        2.24       -9.17     18.64 o 
   5   3  16      194.69      240.01     20.41 o 
   6   3  16      344.36      293.25     40.20 o 
   7   3  16       60.81       86.51     25.84 o 
   8   3  16       47.32       24.25     24.34 o 
 -14   4  16       33.20       41.40     18.50 o 
 -13   4  16       43.97       45.05     17.67 o 
 -12   4  16        1.03       -6.27     25.84 o 
 -11   4  16       45.73       22.90     19.05 o 
 -10   4  16      404.58      382.28     34.69 o 
  -9   4  16       25.12       19.57     17.84 o 
  -8   4  16      362.86      311.22     21.63 o 
  -7   4  16      328.02      320.51     20.31 o 
  -6   4  16        5.08      -16.20     16.20 o 
  -5   4  16       65.15       61.08     16.56 o 
  -4   4  16       21.88        9.90     17.74 o 
  -3   4  16        0.60        0.95     16.96 o 
  -2   4  16       17.33        2.63     17.81 o 
  -1   4  16      340.29      420.22     57.07 o 
   0   4  16       37.39       36.05     25.97 o 
   1   4  16      179.22      196.19     22.33 o 
   2   4  16        4.47       25.98     19.72 o 
   3   4  16       20.42       31.84     21.02 o 
   4   4  16      132.21       89.94     25.25 o 
   5   4  16       20.05        4.54     20.69 o 
   6   4  16       63.18       96.67     24.98 o 
   7   4  16       67.49       22.48     45.80 o 
   8   4  16       16.06       24.17     24.99 o 
 -13   5  16        8.02       -8.00     20.81 o 
 -12   5  16        2.59        2.51     20.02 o 
 -11   5  16        0.63      -19.00     19.00 o 
 -10   5  16        7.91       15.38     18.84 o 
  -9   5  16        3.71        2.53     18.68 o 
  -8   5  16      233.29      222.09     20.12 o 
  -7   5  16       65.71       53.15     23.41 o 
  -6   5  16      507.52      454.45     23.03 o 
  -5   5  16       15.36        0.20     19.40 o 
  -4   5  16      287.46      316.54     25.08 o 
  -3   5  16      112.11      123.76     20.81 o 
  -2   5  16      442.24      451.70     35.44 o 
  -1   5  16        5.84       37.81     25.32 o 
   0   5  16      290.32      307.18     47.46 o 
   1   5  16       20.07       39.05     28.04 o 
   2   5  16      206.73      182.92     25.84 o 
   3   5  16      211.68      225.85     24.57 o 
   4   5  16       25.35       43.86     22.52 o 
   5   5  16       39.26        6.32     23.08 o 
   6   5  16      192.04      179.43     27.23 o 
   7   5  16        0.37       33.66     39.05 o 
 -12   6  16        3.43       -3.31     20.77 o 
 -11   6  16       10.01       19.09     20.96 o 
 -10   6  16      231.99      207.95     22.58 o 
  -9   6  16      292.03      310.56     23.93 o 
  -8   6  16      224.05      248.56     22.01 o 
  -7   6  16       36.28       47.12     22.06 o 
  -6   6  16        1.02      -34.80     34.80 o 
  -5   6  16       57.80      100.57     28.38 o 
  -4   6  16       66.08       -5.68     27.69 o 
  -3   6  16      411.75      346.60     34.40 o 
  -2   6  16        2.15       21.63     28.04 o 
  -1   6  16       83.24       59.65     28.74 o 
   0   6  16        5.96      -27.15     27.15 o 
   1   6  16      375.53      331.79     34.71 o 
   2   6  16      250.64      239.03     25.92 o 
   3   6  16       19.12       -0.11     28.91 o 
   4   6  16      237.14      274.26     27.53 o 
   5   6  16      175.73      191.65     27.75 o 
   6   6  16       63.19       31.91     25.61 o 
   7   6  16        0.46      -44.46     44.46 o 
 -11   7  16       22.96       34.02     21.97 o 
 -10   7  16        4.50      -19.82     19.82 o 
  -9   7  16       96.25      112.88     30.00 o 
  -8   7  16       91.29       63.63     23.54 o 
  -7   7  16      656.99      779.88     44.93 o 
  -6   7  16      419.04      498.05     76.30 o 
  -5   7  16       41.16       30.15     30.31 o 
  -4   7  16        1.99      -22.23     29.16 o 
  -3   7  16       89.33       40.37     29.70 o 
  -2   7  16      119.09      109.08     31.30 o 
  -1   7  16      447.16      425.93     39.50 o 
   0   7  16        1.45      -28.74     28.74 o 
   1   7  16       28.21        9.61     45.06 o 
   2   7  16       30.94       48.66     32.29 o 
   3   7  16        1.29        1.73     24.50 o 
   4   7  16      169.22      201.33     28.17 o 
   5   7  16       66.67       49.14     26.29 o 
 -10   8  16       30.36       48.06     34.93 o 
  -9   8  16       29.03      -15.68     31.56 o 
  -8   8  16       20.23       -2.57     35.44 o 
  -7   8  16        4.01      -30.04     30.04 o 
  -6   8  16      239.33      226.12     81.10 o 
  -5   8  16      403.52      483.89     37.98 o 
  -4   8  16      138.06      108.60     32.84 o 
  -3   8  16      230.40      290.11     38.20 o 
  -2   8  16       92.38       65.03     31.78 o 
  -1   8  16        3.54      -17.05     31.13 o 
   0   8  16       44.40       65.58     35.65 o 
   1   8  16       22.85       66.23     42.05 o 
   2   8  16        1.20      -29.54     30.44 o 
   3   8  16      131.02      115.16     35.07 o 
   4   8  16        5.35        5.21     26.19 o 
  -8   9  16       89.77        4.27     33.64 o 
  -7   9  16        5.00      -30.11     33.70 o 
  -6   9  16       39.39       12.02     32.29 o 
  -5   9  16        0.40       16.92     31.78 o 
  -4   9  16       49.26       64.45     35.07 o 
  -3   9  16      129.65      123.16     35.68 o 
  -2   9  16      172.23      212.35     48.06 o 
  -1   9  16       58.79      100.65     33.55 o 
   0   9  16       50.25       37.91     34.34 o 
   1   9  16        1.50      -27.13     47.46 o 
   2   9  16       22.34      -10.81     49.26 o 
 -14   1  17      105.95      117.41     27.57 o 
 -13   1  17      355.68      340.72     21.93 o 
 -12   1  17      402.82      374.30     22.75 o 
 -11   1  17      686.34      641.54     24.87 o 
 -10   1  17      601.80      549.31     28.62 o 
  -9   1  17      164.06      185.99     18.40 o 
  -8   1  17      270.63      283.98     18.38 o 
  -7   1  17        2.32       -7.65     14.07 o 
  -6   1  17        3.19       -1.29     14.92 o 
  -5   1  17       24.15       28.44     15.53 o 
  -4   1  17       56.10       58.24     14.27 o 
  -3   1  17       52.37       74.40     19.08 o 
  -2   1  17      333.87      388.94     24.59 o 
  -1   1  17      217.88      245.52     19.21 o 
   0   1  17      402.87      451.34     28.62 o 
   1   1  17      238.68      286.80     20.66 o 
   2   1  17        4.45       18.60     17.46 o 
   3   1  17      155.57      167.98     35.21 o 
   4   1  17       37.00       20.64     18.28 o 
   5   1  17       35.40       30.16     18.70 o 
   6   1  17       28.92       37.12     22.11 o 
   7   1  17       11.77       14.39     23.32 o 
   8   1  17      123.72      161.04     26.60 o 
 -14   2  17       14.35        0.70     18.64 o 
 -13   2  17        3.23        3.72     20.78 o 
 -12   2  17        2.39      -18.12     18.12 o 
 -11   2  17      187.01      180.94     19.76 o 
 -10   2  17      355.73      314.72     20.67 o 
  -9   2  17      338.08      333.65     20.49 o 
  -8   2  17     1038.93      963.87     30.51 o 
  -7   2  17       15.50        7.59     15.71 o 
  -6   2  17       13.22       16.81     14.11 o 
  -5   2  17       95.52       85.45     17.32 o 
  -4   2  17      549.27      533.34     20.31 o 
  -3   2  17      453.44      474.69     22.17 o 
  -2   2  17      276.92      262.90     22.36 o 
  -1   2  17      199.62      207.99     22.30 o 
   0   2  17       48.93       31.95     17.59 o 
   1   2  17        7.74       -1.15     16.33 o 
   2   2  17       25.54       32.54     20.43 o 
   3   2  17       67.68       74.03     18.54 o 
   4   2  17       30.21       12.11     20.59 o 
   5   2  17        0.83       -3.73     26.93 o 
   6   2  17       29.76        6.88     22.16 o 
   7   2  17       92.18      144.20     25.74 o 
   8   2  17       32.69       61.46     27.31 o 
 -14   3  17      146.95      164.67     22.28 o 
 -13   3  17       10.10        9.04     18.33 o 
 -12   3  17      213.75      259.78     21.26 o 
 -11   3  17      423.60      474.72     24.30 o 
 -10   3  17        2.23      -15.93     15.93 o 
  -9   3  17       98.50      110.69     16.79 o 
  -8   3  17      290.11      250.93     18.28 o 
  -7   3  17     1328.14     1152.30     44.40 o 
  -6   3  17       84.20       67.69     16.97 o 
  -5   3  17      345.59      315.41     20.19 o 
  -4   3  17     1027.87      945.71     35.21 o 
  -3   3  17      372.31      346.71     25.00 o 
  -2   3  17        3.82        3.21     18.09 o 
  -1   3  17      981.07      935.96     54.10 o 
   0   3  17       91.90      101.13     21.75 o 
   1   3  17      202.22      275.71     24.79 o 
   2   3  17      443.71      434.16     35.20 o 
   3   3  17       12.66       -3.73     20.72 o 
   4   3  17       15.29        7.08     21.34 o 
   5   3  17       71.31      121.94     30.58 o 
   6   3  17       47.20       18.06     66.68 o 
   7   3  17      111.01       92.21     24.90 o 
 -13   4  17      226.24      221.76     20.96 o 
 -12   4  17       50.08       50.09     18.15 o 
 -11   4  17       86.76      140.44     28.75 o 
 -10   4  17      550.83      521.99     29.83 o 
  -9   4  17      668.22      700.78     36.77 o 
  -8   4  17      476.49      478.52     24.35 o 
  -7   4  17      788.88      730.11     27.08 o 
  -6   4  17       27.65       23.21     17.84 o 
  -5   4  17       22.49      -10.55     19.43 o 
  -4   4  17      784.72      885.38     34.40 o 
  -3   4  17        4.42       -7.98     19.22 o 
  -2   4  17      160.43      147.71     22.70 o 
  -1   4  17        0.09      -23.64     27.60 o 
   0   4  17      123.86      139.34     58.27 o 
   1   4  17      196.30      229.72     32.70 o 
   2   4  17      729.84      778.18     42.93 o 
   3   4  17      256.30      266.68     27.17 o 
   4   4  17      934.06      934.60     36.91 o 
   5   4  17       37.08       51.01     23.94 o 
   6   4  17       29.91       13.67     30.89 o 
   7   4  17        5.35       21.38     73.29 o 
 -13   5  17      290.53      269.20     25.76 o 
 -12   5  17        4.16        5.64     21.85 o 
 -11   5  17        7.19       44.63     20.81 o 
 -10   5  17       29.09        7.28     19.45 o 
  -9   5  17       34.13       48.64     25.32 o 
  -8   5  17      896.60      935.66     32.11 o 
  -7   5  17      354.90      489.32     25.67 o 
  -6   5  17     1321.70     1492.00     46.44 o 
  -5   5  17      213.05      301.10     31.83 o 
  -4   5  17       77.97      116.99     21.41 o 
  -3   5  17       34.72       51.59     38.45 o 
  -2   5  17      274.83      303.51     51.67 o 
  -1   5  17       57.18       94.60     31.65 o 
   0   5  17       69.85       90.63     30.04 o 
   1   5  17      186.24      159.82     36.05 o 
   2   5  17       33.74       14.61     29.08 o 
   3   5  17        1.56       -6.83     22.62 o 
   4   5  17      475.38      534.17     31.08 o 
   5   5  17      215.38      262.01     28.19 o 
   6   5  17        8.01       24.01     31.45 o 
 -12   6  17      172.91      171.50     24.61 o 
 -11   6  17       20.76        6.09     22.16 o 
 -10   6  17       21.77       55.30     20.81 o 
  -9   6  17        4.49      -14.14     18.77 o 
  -8   6  17       21.40       20.86     22.74 o 
  -7   6  17       18.11       23.71     23.01 o 
  -6   6  17      131.44      110.22     31.75 o 
  -5   6  17      343.37      392.45     36.04 o 
  -4   6  17      346.41      307.66     36.10 o 
  -3   6  17      176.42      168.51     34.56 o 
  -2   6  17      668.54      618.43     42.60 o 
  -1   6  17        5.79        8.86     31.00 o 
   0   6  17        0.16      -13.43     31.85 o 
   1   6  17        8.38       25.57     31.78 o 
   2   6  17      104.53      140.98     35.92 o 
   3   6  17       18.63       10.77     24.21 o 
   4   6  17       15.34       29.56     25.91 o 
   5   6  17       14.46      -13.76     28.76 o 
 -10   7  17        4.51       21.74     22.33 o 
  -9   7  17        5.21       20.63     32.33 o 
  -8   7  17       35.04      -10.32     29.16 o 
  -7   7  17        0.36      -40.85     40.85 o 
  -6   7  17        0.03      -30.31     30.31 o 
  -5   7  17       17.43       47.04     30.59 o 
  -4   7  17       69.24      102.80     33.55 o 
  -3   7  17      163.15      182.44     35.19 o 
  -2   7  17      342.72      460.14     91.92 o 
  -1   7  17      186.78      282.43     51.67 o 
   0   7  17       15.45       -3.46     40.25 o 
   1   7  17      143.56      181.81     36.95 o 
   2   7  17       51.71       34.67     35.56 o 
   3   7  17        3.05       -8.63     38.45 o 
   4   7  17      282.16      344.52     31.30 o 
  -9   8  17        9.01       31.77     36.66 o 
  -8   8  17       64.40        9.10     51.06 o 
  -7   8  17        6.10       30.54     34.21 o 
  -6   8  17       23.64        0.60     37.85 o 
  -5   8  17       29.96       18.87     41.45 o 
  -4   8  17       40.53       67.92     34.71 o 
  -3   8  17      177.55      164.29     53.47 o 
  -2   8  17        9.55       64.99     36.65 o 
  -1   8  17       14.06        7.07     35.65 o 
   0   8  17      118.85       69.79     35.07 o 
   1   8  17       18.75       22.75     37.27 o 
   2   8  17      157.20      130.46     38.39 o 
  -6   9  17        2.29      -24.03     43.25 o 
  -5   9  17       44.85       22.83     48.06 o 
  -4   9  17       17.12      -46.86     46.86 o 
  -3   9  17       22.09       -9.61     50.46 o 
  -2   9  17        2.26       44.46     50.46 o 
  -1   9  17        1.30       43.25     52.87 o 
   0   9  17        9.29       -1.20     50.46 o 
 -14   0  18      119.42      107.58     28.86 o 
 -13   0  18        4.86       28.63     29.41 o 
 -12   0  18      241.69      230.39     30.59 o 
 -11   0  18       45.81       59.18     25.45 o 
 -10   0  18      121.74      117.80     27.69 o 
  -9   0  18     1088.09     1201.26     49.44 o 
  -8   0  18      881.28      877.74     41.04 o 
  -7   0  18      611.45      646.43     34.34 o 
  -6   0  18       87.90      130.67     24.79 o 
  -5   0  18        7.33       30.64     21.24 o 
  -4   0  18      223.76      217.74     27.60 o 
  -3   0  18     1007.39      909.26     44.08 o 
  -2   0  18      675.79      679.46     38.09 o 
  -1   0  18      453.12      490.85     34.03 o 
   0   0  18       15.87       51.10     27.15 o 
   1   0  18      503.91      440.58     33.70 o 
   2   0  18       13.22      -18.80     26.30 o 
   3   0  18      210.19      186.24     43.25 o 
   4   0  18       23.53        7.21     42.05 o 
   5   0  18       16.96       13.81     29.08 o 
   6   0  18       10.43       23.57     29.16 o 
   7   0  18       85.88      108.40     33.00 o 
 -14   1  18       97.51       96.15     20.89 o 
 -13   1  18       27.56       32.78     19.24 o 
 -12   1  18      686.94      776.89     40.73 o 
 -11   1  18      371.12      382.03     31.04 o 
 -10   1  18      847.08      875.45     29.69 o 
  -9   1  18      332.72      353.85     21.77 o 
  -8   1  18       61.01       46.63     17.02 o 
  -7   1  18      293.98      275.76     19.76 o 
  -6   1  18        6.51        6.03     15.22 o 
  -5   1  18     1228.82     1091.32     36.73 o 
  -4   1  18      166.94      189.45     19.49 o 
  -3   1  18       16.76        4.70     19.45 o 
  -2   1  18        2.19        3.56     17.23 o 
  -1   1  18      446.40      459.66     23.94 o 
   0   1  18      239.13      298.93     31.91 o 
   1   1  18      470.94      549.46     25.94 o 
   2   1  18      233.27      321.70     25.86 o 
   3   1  18      319.73      335.67     27.18 o 
   4   1  18        5.26      -23.67     25.11 o 
   5   1  18       20.38       15.41     22.71 o 
   6   1  18       12.08       17.54     23.27 o 
   7   1  18       67.68       20.06     25.05 o 
 -13   2  18       24.97       58.46     19.37 o 
 -12   2  18      123.64      123.97     20.70 o 
 -11   2  18       13.72       18.76     17.87 o 
 -10   2  18        4.81       -4.98     17.54 o 
  -9   2  18     1054.31     1113.02     49.83 o 
  -8   2  18      270.20      262.98     35.73 o 
  -7   2  18       99.64      101.37     16.64 o 
  -6   2  18      692.32      582.49     22.03 o 
  -5   2  18        6.23       -6.33     14.86 o 
  -4   2  18      271.63      273.81     21.41 o 
  -3   2  18      278.93      297.60     24.71 o 
  -2   2  18       40.88       43.12     20.84 o 
  -1   2  18       27.59       65.09     21.52 o 
   0   2  18        7.15      -18.80     18.80 o 
   1   2  18        2.51       11.59     19.32 o 
   2   2  18      256.47      270.89     25.72 o 
   3   2  18      374.52      414.18     36.10 o 
   4   2  18       99.32      103.59     48.66 o 
   5   2  18      132.27       79.81     28.86 o 
   6   2  18       26.98        7.60     29.97 o 
   7   2  18       26.04       17.65     31.56 o 
 -13   3  18       31.02       51.79     19.13 o 
 -12   3  18       76.54       64.70     18.74 o 
 -11   3  18       33.47       13.46     17.34 o 
 -10   3  18        1.17      -17.03     17.03 o 
  -9   3  18      730.45      750.66     25.73 o 
  -8   3  18        7.87       -0.56     15.86 o 
  -7   3  18     1301.18     1354.49     34.34 o 
  -6   3  18      381.24      459.90     25.32 o 
  -5   3  18      573.44      627.51     26.23 o 
  -4   3  18       15.13       36.66     18.35 o 
  -3   3  18      424.08      494.43     28.35 o 
  -2   3  18       67.20       29.36     20.70 o 
  -1   3  18       12.87       16.15     21.29 o 
   0   3  18       24.57       56.76     21.51 o 
   1   3  18        2.28       40.78     29.59 o 
   2   3  18      265.24      259.58     33.13 o 
   3   3  18      452.63      394.79     50.46 o 
   4   3  18      425.71      401.84     30.01 o 
   5   3  18       97.70      150.79     33.19 o 
   6   3  18       87.93      126.88     33.17 o 
 -12   4  18       45.50       52.65     19.26 o 
 -11   4  18        0.70       -2.94     17.69 o 
 -10   4  18       29.12       37.12     18.48 o 
  -9   4  18       68.81       94.27     20.62 o 
  -8   4  18      529.21      453.92     25.37 o 
  -7   4  18       17.34       24.22     19.32 o 
  -6   4  18      348.84      376.91     44.55 o 
  -5   4  18      286.09      308.85     26.12 o 
  -4   4  18       75.73      100.59     22.25 o 
  -3   4  18      706.37      775.14     32.94 o 
  -2   4  18        6.77       18.82     23.69 o 
  -1   4  18        0.01      -14.86     30.08 o 
   0   4  18        4.76      -18.60     29.23 o 
   1   4  18        4.62      -28.38     28.38 o 
   2   4  18       70.72      101.78     55.87 o 
   3   4  18        8.38       -3.03     31.00 o 
   4   4  18       69.67       97.65     25.18 o 
   5   4  18       29.41      -10.91     31.45 o 
   6   4  18        0.49       45.53     33.56 o 
 -12   5  18        8.89       -0.40     22.66 o 
 -11   5  18        9.88       -5.72     20.91 o 
 -10   5  18        0.97       11.70     19.90 o 
  -9   5  18        2.34      -26.98     30.02 o 
  -8   5  18       19.02       -3.18     20.20 o 
  -7   5  18        3.15       -7.24     22.47 o 
  -6   5  18       49.35       58.51     27.84 o 
  -5   5  18      171.79      127.97     23.63 o 
  -4   5  18       97.89       70.75     35.45 o 
  -3   5  18      513.03      498.86     52.27 o 
  -2   5  18      226.45      231.92     33.95 o 
  -1   5  18        1.28       18.32     32.64 o 
   0   5  18       46.04       65.46     48.06 o 
   1   5  18        4.10       33.64     44.46 o 
   2   5  18        2.64      -10.81     32.29 o 
   3   5  18       40.35       51.28     35.41 o 
   4   5  18        1.86      -23.66     24.41 o 
   5   5  18       52.24       33.98     26.23 o 
 -11   6  18      169.90      176.26     34.69 o 
 -10   6  18       37.18       25.13     22.70 o 
  -9   6  18       57.68       15.62     25.33 o 
  -8   6  18        9.97       22.85     24.28 o 
  -7   6  18       28.45       42.74     31.13 o 
  -6   6  18       72.30       72.26     35.56 o 
  -5   6  18      234.96      291.31     35.07 o 
  -4   6  18        5.47      -10.61     31.24 o 
  -3   6  18      343.05      328.14     38.64 o 
  -2   6  18       22.98       31.85     32.70 o 
  -1   6  18      172.72       99.87     44.46 o 
   0   6  18       36.65       48.53     45.66 o 
   1   6  18       41.69       45.22     33.70 o 
   2   6  18       20.01      -13.74     33.19 o 
   3   6  18       28.24       53.47     73.89 o 
   4   6  18       35.82       50.61     79.30 o 
  -9   7  18       24.06      -35.20     35.20 o 
  -8   7  18        5.23      -31.72     31.72 o 
  -7   7  18       11.06       39.44     35.74 o 
  -6   7  18       88.94      135.96     43.25 o 
  -5   7  18      149.45      245.68     37.85 o 
  -4   7  18      282.38      373.67     42.25 o 
  -3   7  18        9.15       -8.32     34.40 o 
  -2   7  18       25.50       74.35     32.70 o 
  -1   7  18       27.81      -27.05     31.40 o 
   0   7  18       20.72       18.33     36.50 o 
   1   7  18       13.77       19.25     49.26 o 
   2   7  18       68.80       25.23     37.98 o 
  -7   8  18       47.58       24.03     44.46 o 
  -6   8  18        1.08       27.03     35.68 o 
  -5   8  18       14.12      -35.41     35.41 o 
  -4   8  18       18.15      -27.56     33.49 o 
  -3   8  18       46.11       30.70     35.19 o 
  -2   8  18      199.51      154.22     38.59 o 
  -1   8  18       84.01       97.56     39.50 o 
   0   8  18       72.97       28.84     50.46 o 
 -13   1  19       39.11       23.40     20.00 o 
 -12   1  19       74.10       81.82     20.52 o 
 -11   1  19       26.25        9.69     19.13 o 
 -10   1  19      258.81      222.46     21.63 o 
  -9   1  19      260.83      235.89     22.78 o 
  -8   1  19      497.49      459.26     24.11 o 
  -7   1  19      161.77      151.30     26.71 o 
  -6   1  19      153.57      140.08     16.98 o 
  -5   1  19       19.46       27.45     21.50 o 
  -4   1  19       36.88        6.49     21.52 o 
  -3   1  19        3.20      -21.10     21.10 o 
  -2   1  19       40.89       33.57     19.51 o 
  -1   1  19       38.57       61.07     20.29 o 
   0   1  19        2.36       25.49     18.60 o 
   1   1  19      353.42      382.24     24.61 o 
   2   1  19      115.15       97.04     24.62 o 
   3   1  19      242.27      293.25     33.55 o 
   4   1  19       11.20       33.96     31.65 o 
   5   1  19       69.89       49.26     51.67 o 
   6   1  19        9.37       16.42     30.02 o 
 -12   2  19       93.10      100.79     21.24 o 
 -11   2  19        3.72      -14.51     18.75 o 
 -10   2  19       15.94       11.51     18.93 o 
  -9   2  19      345.07      442.23     24.63 o 
  -8   2  19       69.65       38.68     17.16 o 
  -7   2  19      512.99      509.57     22.15 o 
  -6   2  19      869.75      895.52     27.91 o 
  -5   2  19      362.35      411.07     24.73 o 
  -4   2  19       25.03       12.70     22.05 o 
  -3   2  19      143.33      205.55     26.36 o 
  -2   2  19      280.67      263.20     39.38 o 
  -1   2  19       68.89       61.81     20.98 o 
   0   2  19       44.97       29.10     19.90 o 
   1   2  19      139.27      145.28     23.52 o 
   2   2  19      116.00      118.87     31.84 o 
   3   2  19       92.36       77.61     31.40 o 
   4   2  19        0.53      -48.06     48.06 o 
   5   2  19       79.50      191.04     52.87 o 
 -12   3  19       36.46       48.92     20.04 o 
 -11   3  19       62.82       64.99     26.08 o 
 -10   3  19       97.64      133.80     19.72 o 
  -9   3  19      335.39      330.83     29.24 o 
  -8   3  19       14.08       -3.13     17.01 o 
  -7   3  19       78.92       66.39     17.19 o 
  -6   3  19       91.25       90.47     20.49 o 
  -5   3  19      293.78      283.56     22.83 o 
  -4   3  19      538.77      497.70     30.18 o 
  -3   3  19      263.53      201.30     25.14 o 
  -2   3  19      435.67      383.59     31.36 o 
  -1   3  19        3.10       -0.49     22.33 o 
   0   3  19        6.11      -19.22     28.84 o 
   1   3  19        2.86        5.33     28.45 o 
   2   3  19      427.86      451.77     40.68 o 
   3   3  19       34.56       35.81     32.70 o 
   4   3  19       75.93      118.95     51.67 o 
   5   3  19      113.62      233.10     55.27 o 
 -11   4  19      371.49      409.73     24.62 o 
 -10   4  19       48.76      117.36     19.62 o 
  -9   4  19        0.22      -12.51     19.32 o 
  -8   4  19       76.96       83.33     19.09 o 
  -7   4  19      456.26      484.51     31.29 o 
  -6   4  19      167.39      205.49     25.89 o 
  -5   4  19      124.28      159.73     25.98 o 
  -4   4  19       18.69      -13.76     22.89 o 
  -3   4  19       56.93       83.45     25.05 o 
  -2   4  19      522.16      539.05     43.70 o 
  -1   4  19       50.30       -9.95     30.44 o 
   0   4  19      225.55      282.94     38.65 o 
   1   4  19        1.68      -30.27     30.27 o 
   2   4  19       45.77       24.72     49.86 o 
   3   4  19      134.69       95.86     35.65 o 
   4   4  19       54.58       37.00     34.21 o 
 -11   5  19      106.07      158.60     48.06 o 
 -10   5  19      539.91      604.83     30.28 o 
  -9   5  19       61.65       86.20     22.18 o 
  -8   5  19       19.54       14.24     26.30 o 
  -7   5  19       79.05        4.71     27.21 o 
  -6   5  19      388.53      442.91     30.75 o 
  -5   5  19       78.36       88.42     35.92 o 
  -4   5  19     1183.80     1389.33     61.59 o 
  -3   5  19       17.28       36.97     32.62 o 
  -2   5  19      116.19      143.36     37.27 o 
  -1   5  19       75.08       64.56     33.49 o 
   0   5  19       44.11       64.64     33.49 o 
   1   5  19      154.15      137.53     33.10 o 
   2   5  19        4.03      -11.36     34.40 o 
   3   5  19        7.10       -9.68     36.78 o 
  -9   6  19       82.29       47.27     30.49 o 
  -8   6  19       20.27       57.21     47.46 o 
  -7   6  19      148.23      160.24     75.10 o 
  -6   6  19       45.07       67.08     47.46 o 
  -5   6  19        0.22      -30.93     30.93 o 
  -4   6  19       59.01      137.36     34.56 o 
  -3   6  19        6.70       23.26     36.78 o 
  -2   6  19      605.65      651.80     46.71 o 
  -1   6  19        3.59       15.89     35.25 o 
   0   6  19      406.50      481.69     41.60 o 
   1   6  19       44.77       70.69     36.50 o 
   2   6  19       42.34       40.29     36.95 o 
  -7   7  19        0.30        0.00     44.46 o 
  -6   7  19       38.49       53.48     36.66 o 
  -5   7  19       38.59       13.47     81.10 o 
  -4   7  19      154.88      181.41     69.69 o 
  -3   7  19       14.21        1.16     35.41 o 
  -2   7  19       17.48       39.59     33.49 o 
  -1   7  19      137.13      156.70     39.05 o 
   0   7  19      128.53       93.10     37.12 o 
 -12   0  20        2.82       -6.97     29.70 o 
 -11   0  20      477.41      492.84     37.35 o 
 -10   0  20      181.35      139.14     34.24 o 
  -9   0  20       66.95       24.24     34.24 o 
  -8   0  20      111.92      111.80     28.45 o 
  -7   0  20      569.26      644.81     37.74 o 
  -6   0  20      823.62      886.73     57.67 o 
  -5   0  20      271.35      337.63     48.06 o 
  -4   0  20     1275.17     1407.65     58.28 o 
  -3   0  20       32.81       -6.02     30.59 o 
  -2   0  20       51.53       82.83     39.05 o 
  -1   0  20      349.51      334.21     35.74 o 
   0   0  20      113.41       97.09     33.00 o 
   1   0  20      132.94      172.93     33.00 o 
   2   0  20       16.51      -13.22     43.25 o 
   3   0  20        4.88        7.21     43.25 o 
   4   0  20       63.46       12.02     46.86 o 
 -12   1  20       18.12        3.97     20.84 o 
 -11   1  20       33.17       56.65     24.45 o 
 -10   1  20       16.64       20.67     20.92 o 
  -9   1  20      299.33      290.39     31.97 o 
  -8   1  20      374.66      364.32     44.05 o 
  -7   1  20      341.57      373.25     21.55 o 
  -6   1  20       26.65       15.36     20.14 o 
  -5   1  20       98.72      103.72     29.83 o 
  -4   1  20       31.43       22.48     24.59 o 
  -3   1  20      228.57      249.55     35.45 o 
  -2   1  20      361.01      366.59     25.99 o 
  -1   1  20        2.42       20.99     21.38 o 
   0   1  20        0.97       -8.50     20.59 o 
   1   1  20      124.64      156.49     27.12 o 
   2   1  20       41.36       88.19     31.65 o 
   3   1  20       98.08       88.03     31.85 o 
   4   1  20       63.25       88.91     46.86 o 
 -11   2  20      175.32      150.88     28.44 o 
 -10   2  20      140.64      153.88     24.76 o 
  -9   2  20        9.39       18.57     18.78 o 
  -8   2  20       43.25       44.63     18.61 o 
  -7   2  20      151.81      206.98     20.43 o 
  -6   2  20      290.86      341.51     25.15 o 
  -5   2  20      158.13      185.86     35.31 o 
  -4   2  20        5.48      -34.71     34.71 o 
  -3   2  20       11.60        6.51     23.35 o 
  -2   2  20        0.92       47.85     21.49 o 
  -1   2  20      213.95      236.40     24.77 o 
   0   2  20       51.38       90.91     24.70 o 
   1   2  20      456.28      497.95     32.28 o 
   2   2  20      495.51      425.71     47.46 o 
   3   2  20      187.21      187.44     54.07 o 
   4   2  20       35.21       16.82     52.87 o 
 -11   3  20       16.34       -4.52     21.44 o 
 -10   3  20        5.71       -3.99     18.70 o 
  -9   3  20       73.14       91.72     20.43 o 
  -8   3  20       15.77       18.97     18.42 o 
  -7   3  20       50.22       52.86     21.31 o 
  -6   3  20       85.79       68.25     21.16 o 
  -5   3  20      155.41      126.76     25.75 o 
  -4   3  20      130.39      194.23     27.95 o 
  -3   3  20      203.50      233.36     27.51 o 
  -2   3  20      107.56      143.24     26.08 o 
  -1   3  20       34.46       52.02     33.36 o 
   0   3  20       14.67       -3.37     32.25 o 
   1   3  20        4.01       37.04     34.80 o 
   2   3  20        4.53      -33.00     33.00 o 
   3   3  20       27.14       31.24     52.87 o 
 -10   4  20       83.81       45.87     21.26 o 
  -9   4  20        0.50       16.04     19.43 o 
  -8   4  20        0.23      -20.65     20.65 o 
  -7   4  20       46.96       48.90     21.39 o 
  -6   4  20       64.80       27.54     21.87 o 
  -5   4  20       69.29       13.62     33.61 o 
  -4   4  20       14.15      -13.39     24.54 o 
  -3   4  20      478.72      511.42     41.74 o 
  -2   4  20       41.12       -5.31     34.24 o 
  -1   4  20      354.84      315.14     53.47 o 
   0   4  20        2.41      -38.45     38.45 o 
   1   4  20        5.34      -32.64     32.64 o 
   2   4  20        4.75      -28.19     35.19 o 
   3   4  20        3.77        1.22     35.25 o 
  -9   5  20        2.97      -29.44     29.44 o 
  -8   5  20       13.05       -8.11     27.74 o 
  -7   5  20        5.63       -6.63     30.16 o 
  -6   5  20       11.96       14.49     37.46 o 
  -5   5  20        1.32        1.97     35.20 o 
  -4   5  20        3.04       37.28     38.45 o 
  -3   5  20      115.27      175.02     64.28 o 
  -2   5  20      103.78      117.68     35.65 o 
  -1   5  20       69.98       64.48     37.80 o 
   0   5  20      264.06      308.56     56.47 o 
   1   5  20        1.42      -39.44     40.25 o 
   2   5  20       37.46       27.64     54.07 o 
  -7   6  20       32.24      -12.02     45.66 o 
  -6   6  20        0.35      -31.24     46.86 o 
  -5   6  20       12.02       21.26     38.59 o 
  -4   6  20       34.23      -20.93     46.26 o 
  -3   6  20       47.99       79.03     37.53 o 
  -2   6  20        3.70      -20.34     36.27 o 
  -1   6  20       55.44       73.69     38.65 o 
   0   6  20      151.30      200.28     38.23 o 
 -10   1  21       91.39       85.14     21.03 o 
  -9   1  21       34.57       25.81     21.85 o 
  -8   1  21       61.86       44.62     21.04 o 
  -7   1  21       60.31       -4.96     21.68 o 
  -6   1  21       92.85       75.07     30.73 o 
  -5   1  21      146.23      122.36     26.54 o 
  -4   1  21        0.81       24.37     21.56 o 
  -3   1  21        2.94       35.02     23.39 o 
  -2   1  21        0.01      -22.08     22.08 o 
  -1   1  21        2.05       15.15     23.52 o 
   0   1  21        1.08       12.88     29.37 o 
   1   1  21        2.89      -26.11     26.11 o 
   2   1  21       82.14       65.54     33.86 o 
 -10   2  21        1.19       10.44     20.96 o 
  -9   2  21      148.82      173.49     22.47 o 
  -8   2  21       24.46       21.03     22.29 o 
  -7   2  21        9.11       21.67     20.58 o 
  -6   2  21       63.57      101.67     25.52 o 
  -5   2  21      224.67      298.86     30.01 o 
  -4   2  21      164.55      211.71     37.72 o 
  -3   2  21      557.07      642.76     34.63 o 
  -2   2  21       32.87       13.47     22.44 o 
  -1   2  21       45.23      102.88     28.07 o 
   0   2  21       34.58       -3.61     26.00 o 
   1   2  21       13.77      -32.34     33.70 o 
   2   2  21        7.28      -42.05     49.26 o 
  -9   3  21       13.60       28.85     21.38 o 
  -8   3  21      139.21      135.51     24.09 o 
  -7   3  21       74.61       65.99     27.78 o 
  -6   3  21      112.45      161.35     28.54 o 
  -5   3  21       15.34       27.86     24.17 o 
  -4   3  21       56.65       19.84     32.14 o 
  -3   3  21      272.24      311.95     31.44 o 
  -2   3  21      112.69      160.38     48.66 o 
  -1   3  21      375.45      404.71     41.74 o 
   0   3  21       34.83       29.92     33.95 o 
   1   3  21       21.80       36.68     35.07 o 
  -8   4  21       18.20       49.59     25.60 o 
  -7   4  21       31.78       22.71     22.22 o 
  -6   4  21       15.80       18.72     26.95 o 
  -5   4  21       14.17      -18.49     26.07 o 
  -4   4  21      380.93      391.58     81.70 o 
  -3   4  21        0.95       19.38     36.06 o 
  -2   4  21        2.05       31.80     35.41 o 
  -1   4  21        3.00       -4.44     37.74 o 
   0   4  21      201.00      251.93     42.85 o 
  -7   5  21       50.30       24.03     48.06 o 
  -6   5  21      334.66      350.85     56.47 o 
  -5   5  21       34.76       66.08     52.87 o 
  -4   5  21       27.83       28.84     51.67 o 
  -3   5  21        6.33       51.27     38.83 o 
  -2   5  21       81.51       95.10     39.65 o 
  -1   5  21      132.21      133.22     41.20 o 
  -8   0  22      145.76      136.31     49.86 o 
  -7   0  22       29.03       27.64     46.86 o 
  -6   0  22        1.84       -4.45     39.05 o 
  -5   0  22      159.38      129.62     37.82 o 
  -4   0  22      173.10      152.02     35.74 o 
  -3   0  22      521.87      612.66     82.91 o 
  -2   0  22      156.82      180.45     35.41 o 
  -1   0  22      243.68      354.00     98.53 o 
   0   0  22       97.19       80.50     48.06 o 
  -8   1  22       66.71       80.68     25.43 o 
  -7   1  22        3.55       29.90     26.76 o 
  -6   1  22      379.02      434.74     63.39 o 
  -5   1  22       23.64        3.30     25.84 o 
  -4   1  22      202.14      248.28     27.02 o 
  -3   1  22       58.19       89.61     33.30 o 
  -2   1  22       77.80       87.44     25.60 o 
  -1   1  22       35.71       61.22     29.00 o 
   0   1  22      119.54      181.41     31.26 o 
  -8   2  22       10.52       12.47     26.98 o 
  -7   2  22      200.83      301.46     37.74 o 
  -6   2  22        0.38      -25.72     25.72 o 
  -5   2  22       42.25       60.19     40.19 o 
  -4   2  22        4.41       53.54     27.15 o 
  -3   2  22      172.88      192.50     26.84 o 
  -2   2  22       13.84       21.32     24.96 o 
  -1   2  22       58.99       30.69     27.14 o 
   0   2  22      129.40      201.86     54.07 o 
  -7   3  22       67.07       69.77     32.70 o 
  -6   3  22        1.04      -19.51     37.85 o 
  -5   3  22       69.68       97.51     29.10 o 
  -4   3  22        0.06       34.51     28.91 o 
  -3   3  22      101.73      127.05     38.68 o 
  -2   3  22       14.77       41.13     38.32 o 
  -1   3  22       29.12       14.42     56.47 o 
                                                 
